# Supplementary material for: The Apportionment of Pharmacogenomic Variation: Race, Ethnicity, and Adverse Drug Reactions
Source: Med Res Arch. Author manuscript; Available in PMC 2022 Oct 26. (PMC9600569; doi:10.18103/mra.v10i9.2986)
Supplement: Supplementary Table 1 [file NIHMS1841078-supplement-Supplementary_Table_1.xlsx]

## Sheet: Black-White
White-Black Allele Frequencies	Hs	Ht	Within	Between	Recessive	Dominant
0.05-0.05	0.095	0.095	1	0	0	0
0.05-0.1	0.11	0.111	0.993	0.007	7.5	92.5
0.05-0.15	0.124	0.127	0.977	0.023	20	180
0.05-0.2	0.136	0.143	0.953	0.047	37.5	262.5
0.05-0.25	0.146	0.158	0.925	0.075	60	340
0.05-0.3	0.154	0.173	0.892	0.108	87.5	412.5
0.05-0.35	0.161	0.187	0.857	0.143	120	480
0.05-0.4	0.165	0.202	0.819	0.181	157.5	542.5
0.05-0.45	0.168	0.216	0.779	0.221	200	600
0.05-0.5	0.169	0.229	0.737	0.263	247.5	652.5
0.05-0.55	0.168	0.242	0.693	0.307	300	700
0.05-0.6	0.165	0.255	0.647	0.353	357.5	742.5
0.05-0.65	0.161	0.268	0.599	0.401	420	780
0.05-0.7	0.154	0.28	0.55	0.45	487.5	812.5
0.05-0.75	0.146	0.292	0.5	0.5	560	840
0.05-0.8	0.136	0.304	0.448	0.552	637.5	862.5
0.05-0.85	0.124	0.315	0.394	0.606	720	880
0.05-0.9	0.11	0.326	0.339	0.661	807.5	892.5
0.05-0.95	0.095	0.336	0.282	0.718	900	900
0.1-0.1	0.18	0.18	1	0	0	0
0.1-0.15	0.194	0.194	0.996	0.004	12.5	87.5
0.1-0.2	0.206	0.209	0.986	0.014	30	170
0.1-0.25	0.216	0.222	0.97	0.03	52.5	247.5
0.1-0.3	0.224	0.236	0.949	0.051	80	320
0.1-0.35	0.23	0.249	0.925	0.075	112.5	387.5
0.1-0.4	0.235	0.262	0.897	0.103	150	450
0.1-0.45	0.237	0.274	0.867	0.133	192.5	507.5
0.1-0.5	0.238	0.286	0.833	0.167	240	560
0.1-0.55	0.237	0.298	0.797	0.203	292.5	607.5
0.1-0.6	0.235	0.309	0.759	0.241	350	650
0.1-0.65	0.23	0.32	0.718	0.282	412.5	687.5
0.1-0.7	0.224	0.331	0.676	0.324	480	720
0.1-0.75	0.216	0.342	0.631	0.369	552.5	747.5
0.1-0.8	0.206	0.352	0.585	0.415	630	770
0.1-0.85	0.194	0.361	0.536	0.464	712.5	787.5
0.1-0.9	0.18	0.371	0.485	0.515	800	800
0.1-0.95	0.165	0.38	0.433	0.567	892.5	807.5
0.15-0.15	0.255	0.255	1	0	0	0
0.15-0.2	0.267	0.268	0.997	0.003	17.5	82.5
0.15-0.25	0.277	0.28	0.989	0.011	40	160
0.15-0.3	0.285	0.292	0.977	0.023	67.5	232.5
0.15-0.35	0.291	0.303	0.961	0.039	100	300
0.15-0.4	0.296	0.315	0.941	0.059	137.5	362.5
0.15-0.45	0.299	0.326	0.918	0.082	180	420
0.15-0.5	0.3	0.336	0.891	0.109	227.5	472.5
0.15-0.55	0.299	0.346	0.862	0.138	280	520
0.15-0.6	0.296	0.356	0.831	0.169	337.5	562.5
0.15-0.65	0.291	0.366	0.796	0.204	400	600
0.15-0.7	0.285	0.375	0.76	0.24	467.5	632.5
0.15-0.75	0.277	0.384	0.721	0.279	540	660
0.15-0.8	0.267	0.393	0.679	0.321	617.5	682.5
0.15-0.85	0.255	0.401	0.636	0.364	700	700
0.15-0.9	0.241	0.409	0.59	0.41	787.5	712.5
0.15-0.95	0.226	0.417	0.542	0.458	880	720
0.2-0.2	0.32	0.32	1	0	0	0
0.2-0.25	0.33	0.331	0.998	0.002	22.5	77.5
0.2-0.3	0.338	0.341	0.991	0.009	50	150
0.2-0.35	0.345	0.351	0.981	0.019	82.5	217.5
0.2-0.4	0.349	0.361	0.967	0.033	120	280
0.2-0.45	0.352	0.371	0.95	0.05	162.5	337.5
0.2-0.5	0.353	0.38	0.929	0.071	210	390
0.2-0.55	0.352	0.388	0.906	0.094	262.5	437.5
0.2-0.6	0.349	0.397	0.88	0.12	320	480
0.2-0.65	0.345	0.405	0.851	0.149	382.5	517.5
0.2-0.7	0.338	0.413	0.819	0.181	450	550
0.2-0.75	0.33	0.42	0.785	0.215	522.5	577.5
0.2-0.8	0.32	0.427	0.749	0.251	600	600
0.2-0.85	0.308	0.434	0.71	0.29	682.5	617.5
0.2-0.9	0.294	0.441	0.668	0.332	770	630
0.2-0.95	0.279	0.447	0.625	0.375	862.5	637.5
0.25-0.25	0.375	0.375	1	0	0	0
0.25-0.3	0.383	0.384	0.998	0.002	27.5	72.5
0.25-0.35	0.39	0.393	0.992	0.008	60	140
0.25-0.4	0.394	0.401	0.983	0.017	97.5	202.5
0.25-0.45	0.397	0.409	0.971	0.029	140	260
0.25-0.5	0.398	0.416	0.955	0.045	187.5	312.5
0.25-0.55	0.397	0.424	0.937	0.063	240	360
0.25-0.6	0.394	0.431	0.915	0.085	297.5	402.5
0.25-0.65	0.39	0.437	0.891	0.109	360	440
0.25-0.7	0.383	0.444	0.864	0.136	427.5	472.5
0.25-0.75	0.375	0.45	0.834	0.166	500	500
0.25-0.8	0.365	0.455	0.802	0.198	577.5	522.5
0.25-0.85	0.353	0.46	0.767	0.233	660	540
0.25-0.9	0.339	0.465	0.729	0.271	747.5	552.5
0.25-0.95	0.324	0.47	0.689	0.311	840	560
0.3-0.3	0.42	0.42	1	0	0	0
0.3-0.35	0.426	0.427	0.998	0.002	32.5	67.5
0.3-0.4	0.431	0.434	0.993	0.007	70	130
0.3-0.45	0.434	0.44	0.985	0.015	112.5	187.5
0.3-0.5	0.435	0.447	0.973	0.027	160	240
0.3-0.55	0.434	0.452	0.959	0.041	212.5	287.5
0.3-0.6	0.431	0.458	0.941	0.059	270	330
0.3-0.65	0.426	0.463	0.921	0.079	332.5	367.5
0.3-0.7	0.42	0.468	0.898	0.102	400	400
0.3-0.75	0.412	0.472	0.872	0.128	472.5	427.5
0.3-0.8	0.402	0.476	0.844	0.156	550	450
0.3-0.85	0.39	0.48	0.812	0.188	632.5	467.5
0.3-0.9	0.376	0.484	0.778	0.222	720	480
0.3-0.95	0.361	0.487	0.741	0.259	812.5	487.5
0.35-0.35	0.455	0.455	1	0	0	0
0.35-0.4	0.46	0.46	0.998	0.002	37.5	62.5
0.35-0.45	0.462	0.465	0.994	0.006	80	120
0.35-0.5	0.463	0.47	0.986	0.014	127.5	172.5
0.35-0.55	0.462	0.474	0.975	0.025	180	220
0.35-0.6	0.46	0.478	0.961	0.039	237.5	262.5
0.35-0.65	0.455	0.482	0.944	0.056	300	300
0.35-0.7	0.449	0.485	0.925	0.075	367.5	332.5
0.35-0.75	0.44	0.488	0.902	0.098	440	360
0.35-0.8	0.43	0.491	0.877	0.123	517.5	382.5
0.35-0.85	0.419	0.493	0.849	0.151	600	400
0.35-0.9	0.405	0.495	0.818	0.182	687.5	412.5
0.35-0.95	0.389	0.497	0.784	0.216	780	420
0.4-0.4	0.48	0.48	1	0	0	0
0.4-0.45	0.483	0.483	0.998	0.002	42.5	57.5
0.4-0.5	0.484	0.487	0.994	0.006	90	110
0.4-0.55	0.483	0.489	0.986	0.014	142.5	157.5
0.4-0.6	0.48	0.492	0.976	0.024	200	200
0.4-0.65	0.475	0.494	0.962	0.038	262.5	237.5
0.4-0.7	0.469	0.496	0.946	0.054	330	270
0.4-0.75	0.461	0.497	0.927	0.073	402.5	297.5
0.4-0.8	0.451	0.499	0.904	0.096	480	320
0.4-0.85	0.439	0.499	0.879	0.121	562.5	337.5
0.4-0.9	0.425	0.5	0.851	0.149	650	350
0.4-0.95	0.41	0.5	0.82	0.18	742.5	357.5
0.45-0.45	0.495	0.495	1	0	0	0
0.45-0.5	0.496	0.497	0.998	0.002	47.5	52.5
0.45-0.55	0.495	0.498	0.994	0.006	100	100
0.45-0.6	0.492	0.499	0.987	0.013	157.5	142.5
0.45-0.65	0.488	0.5	0.976	0.024	220	180
0.45-0.7	0.481	0.5	0.963	0.037	287.5	212.5
0.45-0.75	0.473	0.5	0.946	0.054	360	240
0.45-0.8	0.463	0.5	0.927	0.073	437.5	262.5
0.45-0.85	0.451	0.499	0.904	0.096	520	280
0.45-0.9	0.438	0.498	0.879	0.121	607.5	292.5
0.45-0.95	0.422	0.497	0.85	0.15	700	300
0.5-0.5	0.5	0.5	1	0	0	0
0.5-0.55	0.499	0.5	0.999	0.001	52.5	47.5
0.5-0.6	0.496	0.499	0.994	0.006	110	90
0.5-0.65	0.492	0.499	0.987	0.013	172.5	127.5
0.5-0.7	0.485	0.497	0.976	0.024	240	160
0.5-0.75	0.477	0.496	0.962	0.038	312.5	187.5
0.5-0.8	0.467	0.494	0.946	0.054	390	210
0.5-0.85	0.455	0.492	0.926	0.074	472.5	227.5
0.5-0.9	0.442	0.489	0.903	0.097	560	240
0.5-0.95	0.426	0.487	0.876	0.124	652.5	247.5
0.55-0.55	0.495	0.495	1	0	0	0
0.55-0.6	0.492	0.493	0.998	0.002	57.5	42.5
0.55-0.65	0.488	0.491	0.994	0.006	120	80
0.55-0.7	0.481	0.488	0.986	0.014	187.5	112.5
0.55-0.75	0.473	0.485	0.975	0.025	260	140
0.55-0.8	0.463	0.482	0.961	0.039	337.5	162.5
0.55-0.85	0.451	0.478	0.944	0.056	420	180
0.55-0.9	0.438	0.474	0.923	0.077	507.5	192.5
0.55-0.95	0.422	0.47	0.898	0.102	600	200
0.6-0.6	0.48	0.48	1	0	0	0
0.6-0.65	0.475	0.476	0.998	0.002	62.5	37.5
0.6-0.7	0.469	0.472	0.994	0.006	130	70
0.6-0.75	0.461	0.468	0.986	0.014	202.5	97.5
0.6-0.8	0.451	0.463	0.974	0.026	280	120
0.6-0.85	0.439	0.458	0.959	0.041	362.5	137.5
0.6-0.9	0.425	0.452	0.941	0.059	450	150
0.6-0.95	0.41	0.446	0.918	0.082	542.5	157.5
0.65-0.65	0.455	0.455	1	0	0	0
0.65-0.7	0.449	0.449	0.998	0.002	67.5	32.5
0.65-0.75	0.44	0.443	0.993	0.007	140	60
0.65-0.8	0.43	0.437	0.985	0.015	217.5	82.5
0.65-0.85	0.419	0.43	0.972	0.028	300	100
0.65-0.9	0.405	0.423	0.956	0.044	387.5	112.5
0.65-0.95	0.389	0.416	0.936	0.064	480	120
0.7-0.7	0.42	0.42	1	0	0	0
0.7-0.75	0.412	0.413	0.998	0.002	72.5	27.5
0.7-0.8	0.402	0.405	0.993	0.007	150	50
0.7-0.85	0.39	0.397	0.983	0.017	232.5	67.5
0.7-0.9	0.376	0.388	0.969	0.031	320	80
0.7-0.95	0.361	0.379	0.951	0.049	412.5	87.5
0.75-0.75	0.375	0.375	1	0	0	0
0.75-0.8	0.365	0.366	0.998	0.002	77.5	22.5
0.75-0.85	0.353	0.356	0.992	0.008	160	40
0.75-0.9	0.339	0.346	0.981	0.019	247.5	52.5
0.75-0.95	0.324	0.336	0.964	0.036	340	60
0.8-0.8	0.32	0.32	1	0	0	0
0.8-0.85	0.308	0.309	0.998	0.002	82.5	17.5
0.8-0.9	0.294	0.297	0.99	0.01	170	30
0.8-0.95	0.279	0.286	0.977	0.023	262.5	37.5
0.85-0.85	0.255	0.255	1	0	0	0
0.85-0.9	0.241	0.242	0.997	0.003	87.5	12.5
0.85-0.95	0.226	0.229	0.987	0.013	180	20
0.9-0.9	0.18	0.18	1	0	0	0
0.9-0.95	0.165	0.165	0.995	0.005	92.5	7.5
0.95-0.95	0.095	0.095	1	0	0	0

## Sheet: Hispanic-White
White-Hispanic Allele Frequencies	Hs	Ht	Within	Between	Recessive	Dominant
0.05-0.05	0.095	0.095	1	0	0	0
0.05-0.1	0.115	0.116	0.992	0.008	7.5	92.5
0.05-0.15	0.133	0.136	0.974	0.026	20	180
0.05-0.2	0.148	0.156	0.948	0.052	37.5	262.5
0.05-0.25	0.161	0.175	0.918	0.082	60	340
0.05-0.3	0.171	0.194	0.884	0.116	87.5	412.5
0.05-0.35	0.18	0.212	0.847	0.153	120	480
0.05-0.4	0.186	0.23	0.808	0.192	157.5	542.5
0.05-0.45	0.189	0.247	0.767	0.233	200	600
0.05-0.5	0.19	0.263	0.723	0.277	247.5	652.5
0.05-0.55	0.189	0.279	0.678	0.322	300	700
0.05-0.6	0.186	0.294	0.63	0.37	357.5	742.5
0.05-0.65	0.18	0.309	0.581	0.419	420	780
0.05-0.7	0.171	0.324	0.53	0.47	487.5	812.5
0.05-0.75	0.161	0.337	0.477	0.523	560	840
0.05-0.8	0.148	0.35	0.422	0.578	637.5	862.5
0.05-0.85	0.133	0.363	0.365	0.635	720	880
0.05-0.9	0.115	0.375	0.307	0.693	807.5	892.5
0.05-0.95	0.095	0.387	0.246	0.754	900	900
0.1-0.1	0.18	0.18	1	0	0	0
0.1-0.15	0.198	0.199	0.995	0.005	12.5	87.5
0.1-0.2	0.213	0.217	0.983	0.017	30	170
0.1-0.25	0.226	0.234	0.965	0.035	52.5	247.5
0.1-0.3	0.236	0.251	0.943	0.057	80	320
0.1-0.35	0.245	0.267	0.916	0.084	112.5	387.5
0.1-0.4	0.251	0.283	0.886	0.114	150	450
0.1-0.45	0.254	0.298	0.852	0.148	192.5	507.5
0.1-0.5	0.255	0.313	0.816	0.184	240	560
0.1-0.55	0.254	0.327	0.777	0.223	292.5	607.5
0.1-0.6	0.251	0.341	0.736	0.264	350	650
0.1-0.65	0.245	0.354	0.692	0.308	412.5	687.5
0.1-0.7	0.236	0.366	0.646	0.354	480	720
0.1-0.75	0.226	0.378	0.598	0.402	552.5	747.5
0.1-0.8	0.213	0.389	0.547	0.453	630	770
0.1-0.85	0.198	0.4	0.494	0.506	712.5	787.5
0.1-0.9	0.18	0.41	0.439	0.561	800	800
0.1-0.95	0.16	0.42	0.381	0.619	892.5	807.5
0.15-0.15	0.255	0.255	1	0	0	0
0.15-0.2	0.27	0.271	0.997	0.003	17.5	82.5
0.15-0.25	0.283	0.287	0.987	0.013	40	160
0.15-0.3	0.294	0.302	0.973	0.027	67.5	232.5
0.15-0.35	0.302	0.316	0.955	0.045	100	300
0.15-0.4	0.308	0.33	0.932	0.068	137.5	362.5
0.15-0.45	0.311	0.344	0.906	0.094	180	420
0.15-0.5	0.313	0.357	0.876	0.124	227.5	472.5
0.15-0.55	0.311	0.369	0.844	0.156	280	520
0.15-0.6	0.308	0.381	0.809	0.191	337.5	562.5
0.15-0.65	0.302	0.392	0.77	0.23	400	600
0.15-0.7	0.294	0.403	0.73	0.27	467.5	632.5
0.15-0.75	0.283	0.413	0.686	0.314	540	660
0.15-0.8	0.27	0.422	0.64	0.36	617.5	682.5
0.15-0.85	0.255	0.431	0.591	0.409	700	700
0.15-0.9	0.237	0.44	0.54	0.46	787.5	712.5
0.15-0.95	0.217	0.448	0.485	0.515	880	720
0.2-0.2	0.32	0.32	1	0	0	0
0.2-0.25	0.333	0.334	0.997	0.003	22.5	77.5
0.2-0.3	0.344	0.347	0.99	0.01	50	150
0.2-0.35	0.352	0.36	0.977	0.023	82.5	217.5
0.2-0.4	0.358	0.372	0.961	0.039	120	280
0.2-0.45	0.361	0.384	0.941	0.059	162.5	337.5
0.2-0.5	0.362	0.395	0.918	0.082	210	390
0.2-0.55	0.361	0.405	0.891	0.109	262.5	437.5
0.2-0.6	0.358	0.415	0.861	0.139	320	480
0.2-0.65	0.352	0.425	0.828	0.172	382.5	517.5
0.2-0.7	0.344	0.434	0.792	0.208	450	550
0.2-0.75	0.333	0.442	0.754	0.246	522.5	577.5
0.2-0.8	0.32	0.45	0.712	0.288	600	600
0.2-0.85	0.305	0.457	0.667	0.333	682.5	617.5
0.2-0.9	0.287	0.463	0.619	0.381	770	630
0.2-0.95	0.267	0.47	0.569	0.431	862.5	637.5
0.25-0.25	0.375	0.375	1	0	0	0
0.25-0.3	0.386	0.386	0.998	0.002	27.5	72.5
0.25-0.35	0.394	0.397	0.991	0.009	60	140
0.25-0.4	0.4	0.408	0.98	0.02	97.5	202.5
0.25-0.45	0.403	0.418	0.966	0.034	140	260
0.25-0.5	0.404	0.427	0.947	0.053	187.5	312.5
0.25-0.55	0.403	0.436	0.926	0.074	240	360
0.25-0.6	0.4	0.444	0.901	0.099	297.5	402.5
0.25-0.65	0.394	0.451	0.872	0.128	360	440
0.25-0.7	0.386	0.458	0.841	0.159	427.5	472.5
0.25-0.75	0.375	0.465	0.806	0.194	500	500
0.25-0.8	0.362	0.471	0.769	0.231	577.5	522.5
0.25-0.85	0.347	0.476	0.728	0.272	660	540
0.25-0.9	0.329	0.481	0.684	0.316	747.5	552.5
0.25-0.95	0.309	0.485	0.637	0.363	840	560
0.3-0.3	0.42	0.42	1	0	0	0
0.3-0.35	0.428	0.429	0.998	0.002	32.5	67.5
0.3-0.4	0.434	0.438	0.992	0.008	70	130
0.3-0.45	0.438	0.446	0.982	0.018	112.5	187.5
0.3-0.5	0.439	0.453	0.968	0.032	160	240
0.3-0.55	0.438	0.46	0.951	0.049	212.5	287.5
0.3-0.6	0.434	0.467	0.931	0.069	270	330
0.3-0.65	0.428	0.472	0.907	0.093	332.5	367.5
0.3-0.7	0.42	0.478	0.879	0.121	400	400
0.3-0.75	0.409	0.482	0.849	0.151	472.5	427.5
0.3-0.8	0.396	0.486	0.815	0.185	550	450
0.3-0.85	0.381	0.49	0.778	0.222	632.5	467.5
0.3-0.9	0.364	0.493	0.737	0.263	720	480
0.3-0.95	0.344	0.496	0.693	0.307	812.5	487.5
0.35-0.35	0.455	0.455	1	0	0	0
0.35-0.4	0.461	0.462	0.998	0.002	37.5	62.5
0.35-0.45	0.464	0.468	0.992	0.008	80	120
0.35-0.5	0.466	0.474	0.983	0.017	127.5	172.5
0.35-0.55	0.464	0.479	0.97	0.03	180	220
0.35-0.6	0.461	0.483	0.953	0.047	237.5	262.5
0.35-0.65	0.455	0.487	0.934	0.066	300	300
0.35-0.7	0.447	0.491	0.91	0.09	367.5	332.5
0.35-0.75	0.436	0.494	0.883	0.117	440	360
0.35-0.8	0.423	0.496	0.853	0.147	517.5	382.5
0.35-0.85	0.408	0.498	0.819	0.181	600	400
0.35-0.9	0.39	0.499	0.782	0.218	687.5	412.5
0.35-0.95	0.37	0.5	0.741	0.259	780	420
0.4-0.4	0.48	0.48	1	0	0	0
0.4-0.45	0.484	0.484	0.998	0.002	42.5	57.5
0.4-0.5	0.485	0.488	0.993	0.007	90	110
0.4-0.55	0.484	0.492	0.984	0.016	142.5	157.5
0.4-0.6	0.48	0.494	0.971	0.029	200	200
0.4-0.65	0.474	0.497	0.955	0.045	262.5	237.5
0.4-0.7	0.466	0.498	0.935	0.065	330	270
0.4-0.75	0.455	0.499	0.912	0.088	402.5	297.5
0.4-0.8	0.442	0.5	0.885	0.115	480	320
0.4-0.85	0.427	0.5	0.854	0.146	562.5	337.5
0.4-0.9	0.409	0.499	0.82	0.18	650	350
0.4-0.95	0.389	0.498	0.781	0.219	742.5	357.5
0.45-0.45	0.495	0.495	1	0	0	0
0.45-0.5	0.496	0.497	0.998	0.002	47.5	52.5
0.45-0.55	0.495	0.499	0.993	0.007	100	100
0.45-0.6	0.491	0.5	0.984	0.016	157.5	142.5
0.45-0.65	0.486	0.5	0.971	0.029	220	180
0.45-0.7	0.477	0.5	0.955	0.045	287.5	212.5
0.45-0.75	0.467	0.499	0.935	0.065	360	240
0.45-0.8	0.454	0.498	0.911	0.089	437.5	262.5
0.45-0.85	0.439	0.496	0.884	0.116	520	280
0.45-0.9	0.421	0.494	0.852	0.148	607.5	292.5
0.45-0.95	0.401	0.491	0.817	0.183	700	300
0.5-0.5	0.5	0.5	1	0	0	0
0.5-0.55	0.499	0.5	0.998	0.002	52.5	47.5
0.5-0.6	0.495	0.499	0.993	0.007	110	90
0.5-0.65	0.489	0.498	0.984	0.016	172.5	127.5
0.5-0.7	0.481	0.496	0.971	0.029	240	160
0.5-0.75	0.471	0.493	0.954	0.046	312.5	187.5
0.5-0.8	0.458	0.49	0.934	0.066	390	210
0.5-0.85	0.442	0.486	0.909	0.091	472.5	227.5
0.5-0.9	0.425	0.482	0.881	0.119	560	240
0.5-0.95	0.405	0.478	0.847	0.153	652.5	247.5
0.55-0.55	0.495	0.495	1	0	0	0
0.55-0.6	0.491	0.492	0.998	0.002	57.5	42.5
0.55-0.65	0.486	0.489	0.993	0.007	120	80
0.55-0.7	0.477	0.485	0.983	0.017	187.5	112.5
0.55-0.75	0.467	0.481	0.97	0.03	260	140
0.55-0.8	0.454	0.476	0.953	0.047	337.5	162.5
0.55-0.85	0.439	0.471	0.931	0.069	420	180
0.55-0.9	0.421	0.465	0.905	0.095	507.5	192.5
0.55-0.95	0.401	0.458	0.874	0.126	600	200
0.6-0.6	0.48	0.48	1	0	0	0
0.6-0.65	0.474	0.475	0.998	0.002	62.5	37.5
0.6-0.7	0.466	0.469	0.992	0.008	130	70
0.6-0.75	0.455	0.463	0.983	0.017	202.5	97.5
0.6-0.8	0.442	0.457	0.968	0.032	280	120
0.6-0.85	0.427	0.45	0.95	0.05	362.5	137.5
0.6-0.9	0.409	0.442	0.927	0.073	450	150
0.6-0.95	0.389	0.433	0.898	0.102	542.5	157.5
0.65-0.65	0.455	0.455	1	0	0	0
0.65-0.7	0.447	0.448	0.998	0.002	67.5	32.5
0.65-0.75	0.436	0.44	0.992	0.008	140	60
0.65-0.8	0.423	0.431	0.981	0.019	217.5	82.5
0.65-0.85	0.408	0.422	0.966	0.034	300	100
0.65-0.9	0.39	0.413	0.945	0.055	387.5	112.5
0.65-0.95	0.37	0.403	0.92	0.08	480	120
0.7-0.7	0.42	0.42	1	0	0	0
0.7-0.75	0.409	0.41	0.998	0.002	72.5	27.5
0.7-0.8	0.396	0.4	0.991	0.009	150	50
0.7-0.85	0.381	0.389	0.979	0.021	232.5	67.5
0.7-0.9	0.364	0.378	0.962	0.038	320	80
0.7-0.95	0.344	0.366	0.939	0.061	412.5	87.5
0.75-0.75	0.375	0.375	1	0	0	0
0.75-0.8	0.362	0.363	0.998	0.002	77.5	22.5
0.75-0.85	0.347	0.35	0.99	0.01	160	40
0.75-0.9	0.329	0.337	0.976	0.024	247.5	52.5
0.75-0.95	0.309	0.323	0.955	0.045	340	60
0.8-0.8	0.32	0.32	1	0	0	0
0.8-0.85	0.305	0.306	0.997	0.003	82.5	17.5
0.8-0.9	0.287	0.291	0.988	0.012	170	30
0.8-0.95	0.267	0.275	0.971	0.029	262.5	37.5
0.85-0.85	0.255	0.255	1	0	0	0
0.85-0.9	0.237	0.238	0.996	0.004	87.5	12.5
0.85-0.95	0.217	0.221	0.984	0.016	180	20
0.9-0.9	0.18	0.18	1	0	0	0
0.9-0.95	0.16	0.161	0.994	0.006	92.5	7.5
0.95-0.95	0.095	0.095	1	0	0	0
