# Supplementary material for: The Apportionment of Pharmacogenomic Variation: Race, Ethnicity, and Adverse Drug Reactions
Source: Med Res Arch. Author manuscript; Available in PMC 2022 Oct 26. (PMC9600569; doi:10.18103/mra.v10i9.2986)
Supplement: Supplementary Table 2 [file NIHMS1841078-supplement-Supplementary_Table_2.xlsx]

## Sheet: ADR variants
PGx Variant Information						Population Genetics															Excess Adverse Drug Reactions Per 1,000 Patients
rsID	Chromsome	Position	Effect type	Effect allele	Evidence level	White effect allele count	White non-effect allele count	White effect allele frequency	Black effect allele count	Black non-effect allele count	Black effect allele frequency	Hispanic effect allele count	Hispanic non-effect allele count	Hispanic effect allele frequency	Black-White FST	Black-Hispanic FST	White-Hispanic FST	f(Black) - f(White)	f(Hispanic) - f(White)	f(Black) - f(Hispanic)	Black-White Recessive	Black-White Dominant	Hispanic-White Recessive	Hispanic-White Dominant
rs6785049	3	119533733	toxicity	G	3	4726	7128	0.398684	2721	333	0.890963	956	1390	0.407502	0.157898	0.264326	4.46795e-05	0.492279	0.00881814	0.483461	634.866	349.692	7.10906	10.5272
rs11615	19	45923653	toxicity	G	2B	4373	7391	0.371727	2658	376	0.876071	1497	833	0.642489	0.166247	0.0767808	0.041626	0.504344	0.270762	0.233582	629.32	379.368	274.611	266.913
rs11615	19	45923653	toxicity	G	2B	4373	7391	0.371727	2658	376	0.876071	1497	833	0.642489	0.166247	0.0767808	0.041626	0.504344	0.270762	0.233582	629.32	379.368	274.611	266.913
rs11615	19	45923653	toxicity	G	2B	4373	7391	0.371727	2658	376	0.876071	1497	833	0.642489	0.166247	0.0767808	0.041626	0.504344	0.270762	0.233582	629.32	379.368	274.611	266.913
rs11615	19	45923653	toxicity	G	2B	4373	7391	0.371727	2658	376	0.876071	1497	833	0.642489	0.166247	0.0767808	0.041626	0.504344	0.270762	0.233582	629.32	379.368	274.611	266.913
rs11615	19	45923653	toxicity	G	2B	4373	7391	0.371727	2658	376	0.876071	1497	833	0.642489	0.166247	0.0767808	0.041626	0.504344	0.270762	0.233582	629.32	379.368	274.611	266.913
rs11615	19	45923653	toxicity	G	3	4373	7391	0.371727	2658	376	0.876071	1497	833	0.642489	0.166247	0.0767808	0.041626	0.504344	0.270762	0.233582	629.32	379.368	274.611	266.913
rs11231825	11	64360274	toxicity	A	3	3573	8279	0.301468	2488	564	0.815203	1239	1109	0.527683	0.178119	0.0950087	0.0315235	0.513735	0.226215	0.28752	573.673	453.797	187.566	264.864
rs1047626	4	42003671	toxicity,other	A	3	2838	8930	0.241162	2415	625	0.794408	591	1747	0.25278	0.218159	0.292426	0.000101431	0.553245	0.0116177	0.541628	572.925	533.566	5.73847	17.4969
rs1060896	15	45554267	toxicity	C	3	4031	7809	0.340456	2531	519	0.829836	1467	879	0.62532	0.158258	0.0535469	0.0471877	0.48938	0.284864	0.204516	572.718	406.042	275.114	294.613
rs2242046	15	85478729	toxicity	G	3	5863	5973	0.504647	279	2773	0.908585	655	1685	0.720085	0.109723	0.0609441	0.0257536	0.403938	0.215439	0.188499	570.857	237.018	263.855	167.023
rs9349256	6	43404511	toxicity	G	3	5784	6066	0.511899	281	2767	0.907808	901	1447	0.616269	0.105678	0.122122	0.00603471	0.39591	0.10437	0.291539	562.076	229.744	117.747	90.9935
rs11854484	15	45545478	toxicity	G	3	4438	7416	0.374388	2539	513	0.831913	1517	831	0.646082	0.136896	0.0453968	0.0418353	0.457525	0.271693	0.185832	551.913	363.137	277.255	266.132
rs167771	3	113876275	toxicity	G	3	2016	9828	0.170213	2304	748	0.754915	700	1648	0.298126	0.270487	0.207743	0.0145985	0.584702	0.127913	0.456789	540.924	628.48	59.9068	195.92
rs943580	1	230837044	toxicity	G	3	6897	4947	0.41768	475	2579	0.844466	754	1594	0.678876	0.118752	0.0383388	0.0379111	0.426786	0.261196	0.165591	538.667	314.906	286.416	235.976
rs2032582	7	87160618	toxicity,metabolism/PK	C	3	5344	6466	0.547502	274	2774	0.910105	1008	1326	0.568123	0.0911746	0.158289	0.000236822	0.362603	0.0206213	0.341982	528.533	196.673	23.0056	18.2369
rs2032582	7	87160618	toxicity	C	3	5344	6466	0.547502	274	2774	0.910105	1008	1326	0.568123	0.0911746	0.158289	0.000236822	0.362603	0.0206213	0.341982	528.533	196.673	23.0056	18.2369
rs2032582	7	87160618	toxicity	C	3	5344	6466	0.547502	274	2774	0.910105	1008	1326	0.568123	0.0911746	0.158289	0.000236822	0.362603	0.0206213	0.341982	528.533	196.673	23.0056	18.2369
rs2032582	7	87160618	toxicity	C	3	5344	6466	0.547502	274	2774	0.910105	1008	1326	0.568123	0.0911746	0.158289	0.000236822	0.362603	0.0206213	0.341982	528.533	196.673	23.0056	18.2369
rs9937	11	4159457	toxicity	A	3	6305	5535	0.467483	465	2587	0.847641	1059	1285	0.548208	0.0949757	0.108698	0.00360104	0.380158	0.0807251	0.299433	499.955	260.361	81.9918	79.4584
rs9937	11	4159457	toxicity	A	3	6305	5535	0.467483	465	2587	0.847641	1059	1285	0.548208	0.0949757	0.108698	0.00360104	0.380158	0.0807251	0.299433	499.955	260.361	81.9918	79.4584
rs3735451	7	99355975	toxicity	G	3	1319	10529	0.111327	2163	887	0.70918	633	1713	0.269821	0.324931	0.190002	0.0292191	0.597854	0.158494	0.439359	490.543	705.164	60.4097	256.579
rs1800566	16	69745145	toxicity	A	2A	2240	9608	0.189061	538	2512	0.176393	805	1541	0.343137	0.000172237	0.0365489	0.0194365	-0.012668	0.154076	-0.166744	-4.62958	-20.7064	81.9989	226.153
rs4148945	10	73769590	toxicity	G	3	5571	6259	0.529079	404	2634	0.867018	840	1488	0.639175	0.0772438	0.0715998	0.00672135	0.337939	0.110097	0.227843	471.796	204.083	128.621	91.5725
rs10946739	6	24993127	toxicity	G	3	4551	7291	0.61569	238	2814	0.922018	728	1618	0.689685	0.0700814	0.0902735	0.00323425	0.306328	0.0739947	0.232334	471.044	141.613	96.5907	51.3986
rs5443	12	6954875	toxicity,other	A	3	3636	8200	0.307198	2293	759	0.751311	950	1394	0.40529	0.134132	0.122675	0.00606727	0.444112	0.0980917	0.346021	470.097	418.128	69.8892	126.294
rs5443	12	6954875	toxicity	A	3	3636	8200	0.307198	2293	759	0.751311	950	1394	0.40529	0.134132	0.122675	0.00606727	0.444112	0.0980917	0.346021	470.097	418.128	69.8892	126.294
rs5443	12	6954875	toxicity	A	3	3636	8200	0.307198	2293	759	0.751311	950	1394	0.40529	0.134132	0.122675	0.00606727	0.444112	0.0980917	0.346021	470.097	418.128	69.8892	126.294
rs5443	12	6954875	toxicity	A	3	3636	8200	0.307198	2293	759	0.751311	950	1394	0.40529	0.134132	0.122675	0.00606727	0.444112	0.0980917	0.346021	470.097	418.128	69.8892	126.294
rs16969968	15	78882925	toxicity	G	3	4072	7756	0.655732	167	2887	0.945318	478	1868	0.796249	0.0671439	0.051911	0.0125121	0.289585	0.140517	0.149069	463.641	115.53	204.028	77.0058
rs16969968	15	78882925	toxicity	G	3	4072	7756	0.655732	167	2887	0.945318	478	1868	0.796249	0.0671439	0.051911	0.0125121	0.289585	0.140517	0.149069	463.641	115.53	204.028	77.0058
rs1052536	17	33331575	toxicity	G	3	5466	6378	0.538501	420	2630	0.862295	955	1389	0.592577	0.0714313	0.0941147	0.00162785	0.323795	0.0540763	0.269718	453.57	194.019	61.1645	46.9881
rs1997794	20	1974858	toxicity	G	3	4253	7573	0.359631	2303	743	0.756074	999	1345	0.426195	0.103842	0.112691	0.00262224	0.396442	0.0665632	0.329879	442.313	350.572	52.3071	80.8193
rs1126442	9	140051376	toxicity	G	3	3807	7971	0.67677	158	2864	0.947717	439	1889	0.811426	0.060822	0.046054	0.0118754	0.270946	0.134656	0.136291	440.149	101.744	200.394	68.9174
rs6280	3	113890815	toxicity	G	3	3936	7906	0.332376	2219	835	0.726588	1024	1324	0.436116	0.104463	0.0864125	0.00653625	0.394212	0.10374	0.290472	417.456	370.967	79.723	127.756
rs6280	3	113890815	toxicity	G	3	3936	7906	0.332376	2219	835	0.726588	1024	1324	0.436116	0.104463	0.0864125	0.00653625	0.394212	0.10374	0.290472	417.456	370.967	79.723	127.756
rs1045642	7	87138645	toxicity,metabolism/PK	G	3	6248	5584	0.471941	635	2419	0.792076	1057	1291	0.54983	0.0672302	0.0670359	0.00335596	0.320135	0.0778891	0.242246	404.656	235.614	79.5848	76.1935
rs1045642	7	87138645	toxicity	G	3	6248	5584	0.471941	635	2419	0.792076	1057	1291	0.54983	0.0672302	0.0670359	0.00335596	0.320135	0.0778891	0.242246	404.656	235.614	79.5848	76.1935
rs1045642	7	87138645	toxicity	G	3	6248	5584	0.471941	635	2419	0.792076	1057	1291	0.54983	0.0672302	0.0670359	0.00335596	0.320135	0.0778891	0.242246	404.656	235.614	79.5848	76.1935
rs1045642	7	87138645	toxicity	G	3	6248	5584	0.471941	635	2419	0.792076	1057	1291	0.54983	0.0672302	0.0670359	0.00335596	0.320135	0.0778891	0.242246	404.656	235.614	79.5848	76.1935
rs1045642	7	87138645	toxicity	G	3	6248	5584	0.471941	635	2419	0.792076	1057	1291	0.54983	0.0672302	0.0670359	0.00335596	0.320135	0.0778891	0.242246	404.656	235.614	79.5848	76.1935
rs1045642	7	87138645	toxicity	G	3	6248	5584	0.471941	635	2419	0.792076	1057	1291	0.54983	0.0672302	0.0670359	0.00335596	0.320135	0.0778891	0.242246	404.656	235.614	79.5848	76.1935
rs1045642	7	87138645	toxicity	G	3	6248	5584	0.471941	635	2419	0.792076	1057	1291	0.54983	0.0672302	0.0670359	0.00335596	0.320135	0.0778891	0.242246	404.656	235.614	79.5848	76.1935
rs1045642	7	87138645	toxicity	G	3	6248	5584	0.471941	635	2419	0.792076	1057	1291	0.54983	0.0672302	0.0670359	0.00335596	0.320135	0.0778891	0.242246	404.656	235.614	79.5848	76.1935
rs1045642	7	87138645	toxicity	G	3	6248	5584	0.471941	635	2419	0.792076	1057	1291	0.54983	0.0672302	0.0670359	0.00335596	0.320135	0.0778891	0.242246	404.656	235.614	79.5848	76.1935
rs1045642	7	87138645	toxicity	G	3	6248	5584	0.471941	635	2419	0.792076	1057	1291	0.54983	0.0672302	0.0670359	0.00335596	0.320135	0.0778891	0.242246	404.656	235.614	79.5848	76.1935
rs1045642	7	87138645	toxicity	G	3	6248	5584	0.471941	635	2419	0.792076	1057	1291	0.54983	0.0672302	0.0670359	0.00335596	0.320135	0.0778891	0.242246	404.656	235.614	79.5848	76.1935
rs1045642	7	87138645	toxicity	G	3	6248	5584	0.471941	635	2419	0.792076	1057	1291	0.54983	0.0672302	0.0670359	0.00335596	0.320135	0.0778891	0.242246	404.656	235.614	79.5848	76.1935
rs1045642	7	87138645	toxicity	G	3	6248	5584	0.471941	635	2419	0.792076	1057	1291	0.54983	0.0672302	0.0670359	0.00335596	0.320135	0.0778891	0.242246	404.656	235.614	79.5848	76.1935
rs1045642	7	87138645	toxicity	G	3	6248	5584	0.471941	635	2419	0.792076	1057	1291	0.54983	0.0672302	0.0670359	0.00335596	0.320135	0.0778891	0.242246	404.656	235.614	79.5848	76.1935
rs1045642	7	87138645	toxicity	G	3	6248	5584	0.471941	635	2419	0.792076	1057	1291	0.54983	0.0672302	0.0670359	0.00335596	0.320135	0.0778891	0.242246	404.656	235.614	79.5848	76.1935
rs3766246	1	46865671	toxicity	A	3	4322	7528	0.364726	2194	858	0.718873	1141	1203	0.486775	0.0830108	0.0560675	0.0086746	0.354147	0.122049	0.232098	383.753	324.541	103.925	140.173
rs2368564	1	204124865	toxicity	A	3	3112	8738	0.262616	2027	1027	0.66372	720	1628	0.306644	0.116025	0.125362	0.0013578	0.401104	0.0440279	0.357076	371.557	430.651	25.0633	62.9925
rs780668	10	73111408	toxicity	G	3	2848	8998	0.240419	1999	1055	0.654551	1036	1310	0.441603	0.127336	0.0452644	0.0280953	0.414133	0.201184	0.212949	370.636	457.629	137.212	265.156
rs11080344	17	26104511	toxicity	G	3	6331	5461	0.463111	717	2307	0.762897	1054	1272	0.546862	0.0585353	0.0517917	0.00386917	0.299786	0.083751	0.216035	367.54	232.032	84.5862	82.9158
rs3212986	19	45912736	toxicity	A	2B	2952	8858	0.249958	859	2177	0.282938	817	1513	0.350644	0.000927369	0.00524334	0.00713671	0.0329804	0.100686	-0.0677057	17.5751	48.3857	60.4722	140.9
rs3212986	19	45912736	toxicity	A	2B	2952	8858	0.249958	859	2177	0.282938	817	1513	0.350644	0.000927369	0.00524334	0.00713671	0.0329804	0.100686	-0.0677057	17.5751	48.3857	60.4722	140.9
rs4680	22	19951271	toxicity,other	G	2A	6129	5697	0.481735	925	2115	0.695724	985	1359	0.579778	0.0298741	0.014437	0.00530831	0.213989	0.098043	0.115946	251.963	176.014	104.074	92.012
rs1801133	1	11856378	toxicity	G	3	3970	7798	0.662644	314	2704	0.895958	985	1345	0.577253	0.0429713	0.135798	0.00441319	0.233313	-0.0853912	0.318704	363.642	102.984	-105.876	-64.9061
rs1801133	1	11856378	toxicity	G	3	3970	7798	0.662644	314	2704	0.895958	985	1345	0.577253	0.0429713	0.135798	0.00441319	0.233313	-0.0853912	0.318704	363.642	102.984	-105.876	-64.9061
rs2270860	6	43270151	toxicity	A	3	3606	8160	0.306476	2056	990	0.674984	1019	1323	0.435098	0.093942	0.057717	0.0103941	0.368507	0.128622	0.239885	361.675	375.339	95.3827	161.861
rs7142881	14	32093548	toxicity	G	3	6369	5467	0.461896	749	2301	0.754426	1303	1043	0.444587	0.0558701	0.100106	0.000166574	0.29253	-0.0173094	0.30984	355.811	229.25	-15.6906	-18.9281
rs1051730	15	78894339	toxicity	G	3	4084	7762	0.655242	350	2700	0.885246	497	1851	0.78833	0.0412032	0.0174499	0.0111874	0.230004	0.133088	0.0969154	354.318	105.689	192.123	74.0539
rs2236196	20	61977556	toxicity	G	3	3031	8813	0.25591	1975	1075	0.647541	600	1744	0.255973	0.111932	0.151008	2.83189e-09	0.391631	6.25308e-05	0.391568	353.819	429.442	0.0320084	0.0930531
rs1049353	6	88853635	toxicity	G	3	3263	8555	0.723896	192	2852	0.936925	387	1947	0.83419	0.0414236	0.0269868	0.00875362	0.213029	0.110294	0.102735	353.804	72.2551	171.848	48.7407
rs2515641	10	135351362	toxicity	A	3	1332	10520	0.112386	1841	1205	0.604399	485	1863	0.206559	0.234905	0.158628	0.0109688	0.492013	0.0941727	0.39784	352.668	631.358	30.0359	158.309
rs3131003	6	31093482	toxicity	A	3	5125	6717	0.432782	2214	834	0.726378	1242	1106	0.528961	0.0561436	0.0416013	0.00516389	0.293596	0.0961792	0.197417	340.325	246.868	92.4996	99.8588
rs4135385	3	41279440	toxicity	A	3	2840	9000	0.760135	136	2908	0.955322	617	1729	0.736999	0.0387459	0.0974852	0.000400864	0.195187	-0.023136	0.218323	334.835	55.539	-34.6377	-11.6343
rs1149222	7	87073775	toxicity	C	3	2362	9472	0.199594	1869	1185	0.611984	575	1771	0.245098	0.136313	0.133492	0.00174087	0.41239	0.0455037	0.366886	334.687	490.093	20.2351	70.7722
rs1149222	7	87073775	toxicity	C	3	2362	9472	0.199594	1869	1185	0.611984	575	1771	0.245098	0.136313	0.133492	0.00174087	0.41239	0.0455037	0.366886	334.687	490.093	20.2351	70.7722
rs12210538	6	110760008	toxicity	A	3	2830	9020	0.761181	140	2908	0.954068	346	2000	0.852515	0.0379327	0.0309165	0.00662589	0.192887	0.0913335	0.101553	330.849	54.9246	147.385	35.2825
rs1128503	7	87179601	toxicity	G	3	5137	6709	0.566352	624	2428	0.795544	1112	1236	0.526405	0.0360791	0.0816073	0.00089395	0.229192	-0.0399461	0.269138	312.136	146.249	-43.6513	-36.2408
rs320003	1	49126778	toxicity	G	3	4927	6923	0.415781	2110	944	0.690897	1102	1246	0.469336	0.0494794	0.0500422	0.00162033	0.275117	0.053555	0.221562	304.465	245.768	47.4024	59.7076
rs2238472	16	16251599	toxicity	G	3	3272	8570	0.723695	284	2766	0.906885	639	1707	0.727621	0.0300681	0.0556945	1.06546e-05	0.18319	0.00392616	0.179264	298.706	67.6739	5.6981	2.15422
rs319952	1	49113622	toxicity	A	3	4884	6966	0.412152	2083	967	0.682951	1095	1253	0.466354	0.0479544	0.0476205	0.00166344	0.270799	0.0542024	0.216596	296.553	245.045	47.6172	60.7877
rs2227983	7	55229255	toxicity	G	3	3034	8728	0.742051	249	2769	0.917495	643	1677	0.722845	0.0289483	0.0668933	0.000263088	0.175444	-0.0192058	0.19465	291.158	59.7308	-28.1346	-10.2771
rs4149117	12	21011480	toxicity	A	4	1704	10126	0.144041	1684	1370	0.551408	516	1830	0.219949	0.153935	0.111811	0.00602493	0.407367	0.0759083	0.331459	283.303	531.432	27.6298	124.187
rs4149117	12	21011480	toxicity	A	4	1704	10126	0.144041	1684	1370	0.551408	516	1830	0.219949	0.153935	0.111811	0.00602493	0.407367	0.0759083	0.331459	283.303	531.432	27.6298	124.187
rs4149117	12	21011480	toxicity	A	4	1704	10126	0.144041	1684	1370	0.551408	516	1830	0.219949	0.153935	0.111811	0.00602493	0.407367	0.0759083	0.331459	283.303	531.432	27.6298	124.187
rs4149117	12	21011480	toxicity	A	3	1704	10126	0.144041	1684	1370	0.551408	516	1830	0.219949	0.153935	0.111811	0.00602493	0.407367	0.0759083	0.331459	283.303	531.432	27.6298	124.187
rs1801133	1	11856378	toxicity,metabolism/PK	A	2A	3970	7798	0.337356	314	2704	0.104042	985	1345	0.422747	0.0429713	0.135798	0.00441319	-0.233313	0.0853912	-0.318704	-102.984	-363.642	64.9061	105.876
rs1801133	1	11856378	toxicity,metabolism/PK	A	2A	3970	7798	0.337356	314	2704	0.104042	985	1345	0.422747	0.0429713	0.135798	0.00441319	-0.233313	0.0853912	-0.318704	-102.984	-363.642	64.9061	105.876
rs4436578	11	113306765	toxicity	G	3	1448	10310	0.12315	1642	1394	0.540843	444	1900	0.18942	0.172209	0.127904	0.00523942	0.417693	0.0662696	0.351423	277.345	558.041	20.7139	111.825
rs2292954	16	89613123	toxicity	A	3	2200	9648	0.814315	103	2951	0.966274	265	2083	0.887138	0.0287963	0.0242411	0.0051019	0.151959	0.0728233	0.0791357	270.577	33.3416	123.905	21.7412
rs1806201	12	13717508	toxicity	G	3	3282	8532	0.722194	339	2699	0.888413	694	1646	0.703419	0.0243838	0.0542041	0.000240809	0.166219	-0.0187752	0.184995	267.714	64.7246	-26.7662	-10.7842
rs1901440	2	134437959	toxicity	C	4	4048	7798	0.341719	1868	1184	0.612058	859	1489	0.365843	0.0497247	0.0595971	0.000355219	0.270339	0.0241245	0.246214	257.843	282.835	17.0696	31.1795
rs1801133	1	11856378	toxicity	A	2A	3970	7798	0.337356	314	2704	0.104042	985	1345	0.422747	0.0429713	0.135798	0.00441319	-0.233313	0.0853912	-0.318704	-102.984	-363.642	64.9061	105.876
rs4752219	10	120615561	toxicity	G	3	5392	6452	0.544748	797	2255	0.73886	1241	1105	0.471014	0.0252753	0.0750131	0.00301371	0.194111	-0.0737339	0.267845	249.163	139.06	-74.8962	-72.5716
rs10494366	1	162085685	toxicity	C	3	4215	7633	0.355756	1867	1187	0.611329	957	1391	0.407581	0.0440585	0.0408892	0.00160088	0.255573	0.0518247	0.203748	247.161	263.985	39.5597	64.0896
rs10494366	1	162085685	toxicity	C	3	4215	7633	0.355756	1867	1187	0.611329	957	1391	0.407581	0.0440585	0.0408892	0.00160088	0.255573	0.0518247	0.203748	247.161	263.985	39.5597	64.0896
rs1801133	1	11856378	toxicity	A	2A	3970	7798	0.337356	314	2704	0.104042	985	1345	0.422747	0.0429713	0.135798	0.00441319	-0.233313	0.0853912	-0.318704	-102.984	-363.642	64.9061	105.876
rs1801133	1	11856378	toxicity	A	2A	3970	7798	0.337356	314	2704	0.104042	985	1345	0.422747	0.0429713	0.135798	0.00441319	-0.233313	0.0853912	-0.318704	-102.984	-363.642	64.9061	105.876
rs1801133	1	11856378	toxicity	A	2A	3970	7798	0.337356	314	2704	0.104042	985	1345	0.422747	0.0429713	0.135798	0.00441319	-0.233313	0.0853912	-0.318704	-102.984	-363.642	64.9061	105.876
rs1801133	1	11856378	toxicity	A	2A	3970	7798	0.337356	314	2704	0.104042	985	1345	0.422747	0.0429713	0.135798	0.00441319	-0.233313	0.0853912	-0.318704	-102.984	-363.642	64.9061	105.876
rs3130931	6	31134888	toxicity	G	3	3577	8265	0.69794	457	2591	0.850066	524	1822	0.776641	0.019074	0.00890476	0.00415976	0.152126	0.0787016	0.0734245	235.492	68.7602	116.052	41.3513
rs3130931	6	31134888	toxicity	G	3	3577	8265	0.69794	457	2591	0.850066	524	1822	0.776641	0.019074	0.00890476	0.00415976	0.152126	0.0787016	0.0734245	235.492	68.7602	116.052	41.3513
rs2075252	2	170010985	toxicity	G	3	2920	8926	0.753503	324	2730	0.89391	505	1841	0.78474	0.0188618	0.0225338	0.000735317	0.140406	0.0312367	0.10917	231.307	49.5055	48.0496	14.4238
rs639174	5	31433647	toxicity	A	3	2827	9019	0.238646	1632	1420	0.534731	782	1566	0.333049	0.0680916	0.040438	0.00648885	0.296085	0.0944034	0.201682	228.986	363.185	53.97	134.837
rs1801131	1	11854476	toxicity	A	3	3736	8102	0.684406	508	2544	0.833552	466	1880	0.801364	0.0177878	0.00172155	0.00905715	0.149146	0.116958	0.0321877	226.397	71.8945	173.773	60.1432
rs1801131	1	11854476	toxicity	A	3	3736	8102	0.684406	508	2544	0.833552	466	1880	0.801364	0.0177878	0.00172155	0.00905715	0.149146	0.116958	0.0321877	226.397	71.8945	173.773	60.1432
rs1801131	1	11854476	toxicity	A	3	3736	8102	0.684406	508	2544	0.833552	466	1880	0.801364	0.0177878	0.00172155	0.00905715	0.149146	0.116958	0.0321877	226.397	71.8945	173.773	60.1432
rs1801131	1	11854476	toxicity	A	3	3736	8102	0.684406	508	2544	0.833552	466	1880	0.801364	0.0177878	0.00172155	0.00905715	0.149146	0.116958	0.0321877	226.397	71.8945	173.773	60.1432
rs1801131	1	11854476	toxicity	A	3	3736	8102	0.684406	508	2544	0.833552	466	1880	0.801364	0.0177878	0.00172155	0.00905715	0.149146	0.116958	0.0321877	226.397	71.8945	173.773	60.1432
rs1801131	1	11854476	toxicity	A	3	3736	8102	0.684406	508	2544	0.833552	466	1880	0.801364	0.0177878	0.00172155	0.00905715	0.149146	0.116958	0.0321877	226.397	71.8945	173.773	60.1432
rs1801131	1	11854476	toxicity	A	3	3736	8102	0.684406	508	2544	0.833552	466	1880	0.801364	0.0177878	0.00172155	0.00905715	0.149146	0.116958	0.0321877	226.397	71.8945	173.773	60.1432
rs1801131	1	11854476	toxicity	A	3	3736	8102	0.684406	508	2544	0.833552	466	1880	0.801364	0.0177878	0.00172155	0.00905715	0.149146	0.116958	0.0321877	226.397	71.8945	173.773	60.1432
rs1801131	1	11854476	toxicity	A	3	3736	8102	0.684406	508	2544	0.833552	466	1880	0.801364	0.0177878	0.00172155	0.00905715	0.149146	0.116958	0.0321877	226.397	71.8945	173.773	60.1432
rs4149056	12	21331549	toxicity,metabolism/PK	A	3	1830	10006	0.845387	98	2956	0.967911	286	2060	0.87809	0.0217139	0.0300096	0.00116316	0.122524	0.0327034	0.0898206	222.172	22.8755	56.3636	9.04323
rs4149056	12	21331549	toxicity	A	3	1830	10006	0.845387	98	2956	0.967911	286	2060	0.87809	0.0217139	0.0300096	0.00116316	0.122524	0.0327034	0.0898206	222.172	22.8755	56.3636	9.04323
rs4149056	12	21331549	toxicity	A	3	1830	10006	0.845387	98	2956	0.967911	286	2060	0.87809	0.0217139	0.0300096	0.00116316	0.122524	0.0327034	0.0898206	222.172	22.8755	56.3636	9.04323
rs4149056	12	21331549	toxicity	A	3	1830	10006	0.845387	98	2956	0.967911	286	2060	0.87809	0.0217139	0.0300096	0.00116316	0.122524	0.0327034	0.0898206	222.172	22.8755	56.3636	9.04323
rs17602729	1	115236057	toxicity	G	3	1609	10209	0.863852	63	2985	0.979331	139	2207	0.94075	0.0217747	0.0101483	0.00755412	0.115479	0.0768985	0.0385805	212.849	18.1091	138.771	15.0258
rs305968	19	41622189	toxicity	A	3	3729	8123	0.31463	1694	1348	0.55687	999	1349	0.425468	0.0411915	0.0169802	0.00763393	0.24224	0.110838	0.131402	211.112	273.368	82.0311	139.645
rs1799929	8	18257994	toxicity	G	3	5103	6747	0.569367	827	2227	0.729208	783	1563	0.66624	0.0173748	0.00465544	0.00533376	0.159841	0.0968733	0.0629672	207.565	112.116	119.697	74.0492
rs4984241	15	63623463	toxicity	A	4	4510	7334	0.380784	1806	1246	0.591743	1184	1164	0.504259	0.029686	0.0076112	0.00876241	0.21096	0.123475	0.0874842	205.164	216.755	109.281	137.67
rs10279545	7	101171028	toxicity	G	4	5857	5911	0.502294	992	2040	0.672823	1360	978	0.418306	0.0190537	0.064692	0.00390364	0.170529	-0.0839881	0.254517	200.391	140.666	-77.3195	-90.6567
rs699517	18	673016	toxicity	A	3	3730	8118	0.314821	1670	1384	0.546824	803	1545	0.341993	0.037957	0.0415349	0.000468913	0.232003	0.0271721	0.204831	199.904	264.102	17.847	36.4972
rs699517	18	673016	toxicity	A	3	3730	8118	0.314821	1670	1384	0.546824	803	1545	0.341993	0.037957	0.0415349	0.000468913	0.232003	0.0271721	0.204831	199.904	264.102	17.847	36.4972
rs6090041	20	62712676	toxicity	G	3	3609	8239	0.304608	1645	1407	0.538991	614	1732	0.261722	0.0391961	0.0776259	0.00121409	0.234382	-0.0428863	0.277269	197.725	271.04	-24.2878	-61.4848
rs6090041	20	62712676	toxicity	G	3	3609	8239	0.304608	1645	1407	0.538991	614	1732	0.261722	0.0391961	0.0776259	0.00121409	0.234382	-0.0428863	0.277269	197.725	271.04	-24.2878	-61.4848
rs12046844	1	66238379	toxicity	G	3	2264	9558	0.808493	239	2805	0.921485	548	1792	0.765812	0.0148473	0.0477131	0.00157891	0.112992	-0.0426807	0.155673	195.474	30.5104	-67.1924	-18.169
rs1799971	6	154360797	toxicity	A	3	1552	10294	0.868985	77	2977	0.974787	464	1882	0.802217	0.0187328	0.0811683	0.00504721	0.105802	-0.0667688	0.172571	195.075	16.5292	-111.584	-21.9534
rs2523864	6	31018546	toxicity	A	3	5163	6691	0.435549	1893	1159	0.620249	886	1460	0.377664	0.022282	0.0578917	0.00188987	0.1847	-0.0578851	0.242585	195.006	174.394	-47.0729	-68.6972
rs1051266	21	46957794	toxicity	A	3	5143	6645	0.436291	1862	1146	0.619016	1066	1256	0.459087	0.0216926	0.025401	0.000289941	0.182725	0.0227959	0.159929	192.831	172.619	20.4109	25.1808
rs1051266	21	46957794	toxicity	A	3	5143	6645	0.436291	1862	1146	0.619016	1066	1256	0.459087	0.0216926	0.025401	0.000289941	0.182725	0.0227959	0.159929	192.831	172.619	20.4109	25.1808
rs1051266	21	46957794	toxicity	A	3	5143	6645	0.436291	1862	1146	0.619016	1066	1256	0.459087	0.0216926	0.025401	0.000289941	0.182725	0.0227959	0.159929	192.831	172.619	20.4109	25.1808
rs1051266	21	46957794	toxicity	A	3	5143	6645	0.436291	1862	1146	0.619016	1066	1256	0.459087	0.0216926	0.025401	0.000289941	0.182725	0.0227959	0.159929	192.831	172.619	20.4109	25.1808
rs1051266	21	46957794	toxicity	A	3	5143	6645	0.436291	1862	1146	0.619016	1066	1256	0.459087	0.0216926	0.025401	0.000289941	0.182725	0.0227959	0.159929	192.831	172.619	20.4109	25.1808
rs1051266	21	46957794	toxicity	A	3	5143	6645	0.436291	1862	1146	0.619016	1066	1256	0.459087	0.0216926	0.025401	0.000289941	0.182725	0.0227959	0.159929	192.831	172.619	20.4109	25.1808
rs1051266	21	46957794	toxicity	A	3	5143	6645	0.436291	1862	1146	0.619016	1066	1256	0.459087	0.0216926	0.025401	0.000289941	0.182725	0.0227959	0.159929	192.831	172.619	20.4109	25.1808
rs1051266	21	46957794	toxicity	A	3	5143	6645	0.436291	1862	1146	0.619016	1066	1256	0.459087	0.0216926	0.025401	0.000289941	0.182725	0.0227959	0.159929	192.831	172.619	20.4109	25.1808
rs1051266	21	46957794	toxicity	A	3	5143	6645	0.436291	1862	1146	0.619016	1066	1256	0.459087	0.0216926	0.025401	0.000289941	0.182725	0.0227959	0.159929	192.831	172.619	20.4109	25.1808
rs1051266	21	46957794	toxicity	A	3	5143	6645	0.436291	1862	1146	0.619016	1066	1256	0.459087	0.0216926	0.025401	0.000289941	0.182725	0.0227959	0.159929	192.831	172.619	20.4109	25.1808
rs1051266	21	46957794	toxicity	A	3	5143	6645	0.436291	1862	1146	0.619016	1066	1256	0.459087	0.0216926	0.025401	0.000289941	0.182725	0.0227959	0.159929	192.831	172.619	20.4109	25.1808
rs1051266	21	46957794	toxicity	A	3	5143	6645	0.436291	1862	1146	0.619016	1066	1256	0.459087	0.0216926	0.025401	0.000289941	0.182725	0.0227959	0.159929	192.831	172.619	20.4109	25.1808
rs1051266	21	46957794	toxicity	A	3	5143	6645	0.436291	1862	1146	0.619016	1066	1256	0.459087	0.0216926	0.025401	0.000289941	0.182725	0.0227959	0.159929	192.831	172.619	20.4109	25.1808
rs13181	19	45854919	toxicity	A	3	4339	7499	0.633468	708	2332	0.767105	557	1787	0.762372	0.0129531	3.06385e-05	0.0101413	0.133637	0.128904	0.00473325	187.168	80.1054	179.929	77.8783
rs13181	19	45854919	toxicity	A	3	4339	7499	0.633468	708	2332	0.767105	557	1787	0.762372	0.0129531	3.06385e-05	0.0101413	0.133637	0.128904	0.00473325	187.168	80.1054	179.929	77.8783
rs13181	19	45854919	toxicity	A	3	4339	7499	0.633468	708	2332	0.767105	557	1787	0.762372	0.0129531	3.06385e-05	0.0101413	0.133637	0.128904	0.00473325	187.168	80.1054	179.929	77.8783
rs6130615	20	43059437	toxicity	A	3	1403	10445	0.118417	1355	1697	0.443971	816	1532	0.34753	0.114444	0.00950783	0.0549462	0.325555	0.229113	0.0964414	183.088	468.021	106.754	351.472
rs10509681	10	96798749	toxicity,metabolism/PK	A	4	1369	10485	0.884512	55	2999	0.981991	196	2152	0.916525	0.0179155	0.0237703	0.00144232	0.0974793	0.0320131	0.0654661	181.945	13.0133	57.6568	6.36946
rs9852	4	38139024	toxicity	G	3	1363	10485	0.884959	55	2999	0.981991	207	2139	0.911765	0.0178174	0.0262482	0.00100766	0.0970313	0.0268052	0.0702261	181.153	12.91	48.1616	5.44885
rs3130501	6	31136453	toxicity	G	3	2891	8871	0.754208	426	2610	0.859684	478	1850	0.794674	0.0104318	0.00740875	0.00124133	0.105475	0.0404651	0.0650103	170.226	40.7248	62.6756	18.2545
rs11636687	15	55605152	toxicity	G	3	2099	9755	0.177071	1369	1681	0.448852	691	1657	0.294293	0.0673366	0.0248791	0.012012	0.271781	0.117222	0.154559	170.114	373.448	55.2542	179.19
rs11636687	15	55605152	toxicity	G	3	2099	9755	0.177071	1369	1681	0.448852	691	1657	0.294293	0.0673366	0.0248791	0.012012	0.271781	0.117222	0.154559	170.114	373.448	55.2542	179.19
rs9024	21	37445313	toxicity	G	3	1368	10478	0.884518	74	2972	0.975706	352	1996	0.850085	0.0154699	0.0533285	0.00153702	0.0911879	-0.0344328	0.125621	169.63	12.7459	-59.7272	-9.13836
rs7176005	15	51631279	toxicity	A	3	1415	10433	0.119429	1308	1746	0.428291	442	1900	0.188728	0.104083	0.0643341	0.00581828	0.308861	0.0692981	0.239563	169.17	448.553	21.3547	117.242
rs724710	2	111907691	toxicity	G	3	3911	7937	0.669902	659	2393	0.784076	1108	1240	0.528109	0.00998497	0.0731389	0.0121433	0.114174	-0.141793	0.255967	166.006	62.3415	-169.87	-113.716
rs1051740	1	226019633	toxicity	A	3	3546	8308	0.70086	584	2466	0.808525	837	1511	0.643526	0.00941846	0.034499	0.00212593	0.107664	-0.0573341	0.164998	162.507	52.8216	-77.0792	-37.589
rs1051740	1	226019633	toxicity	A	3	3546	8308	0.70086	584	2466	0.808525	837	1511	0.643526	0.00941984	0.034624	0.00215332	0.107664	-0.0573341	0.164998	162.507	52.8216	-77.0792	-37.589
rs1051740	1	226019633	toxicity	A	3	3540	8290	0.700761	584	2464	0.808399	836	1506	0.64304	0.00941846	0.034499	0.00212593	0.107638	-0.0577206	0.165359	162.443	52.8331	-77.5651	-37.8762
rs1051740	1	226019633	toxicity	A	3	3540	8290	0.700761	584	2464	0.808399	836	1506	0.64304	0.00941984	0.034624	0.00215332	0.107638	-0.0577206	0.165359	162.443	52.8331	-77.5651	-37.8762
rs1800896	1	206946897	toxicity	A	3	5730	6124	0.516619	1055	1999	0.654551	761	1585	0.675618	0.0124969	0.000488545	0.0140499	0.137933	0.158999	-0.0210667	161.542	114.323	189.565	128.434
rs628031	6	160560845	toxicity	G	3	4731	7111	0.60049	847	2201	0.722113	557	1789	0.762575	0.010279	0.00208974	0.015508	0.121623	0.162085	-0.0404617	160.859	82.3872	220.932	103.238
rs10510050	10	120626562	toxicity	A	3	5360	6492	0.452244	1818	1234	0.595675	934	1414	0.397785	0.0134184	0.038509	0.00165861	0.143431	-0.054459	0.19789	150.304	136.558	-46.2918	-62.6262
rs12903202	15	58306793	toxicity	A	3	1104	10728	0.906694	47	3001	0.98458	94	2254	0.959966	0.0138446	0.00585181	0.00506943	0.0778863	0.0532722	0.0246141	147.304	8.46829	99.4411	7.10334
rs2231142	4	89052323	toxicity	C	3	1289	10559	0.891205	92	2962	0.969876	398	1950	0.830494	0.0119932	0.0578793	0.00485896	0.0786703	-0.0607112	0.139382	146.412	10.9288	-104.526	-16.896
rs2231142	4	89052323	toxicity	C	3	1289	10559	0.891205	92	2962	0.969876	398	1950	0.830494	0.0119932	0.0578793	0.00485896	0.0786703	-0.0607112	0.139382	146.412	10.9288	-104.526	-16.896
rs2231142	4	89052323	toxicity	C	3	1289	10559	0.891205	92	2962	0.969876	398	1950	0.830494	0.0119932	0.0578793	0.00485896	0.0786703	-0.0607112	0.139382	146.412	10.9288	-104.526	-16.896
rs2231142	4	89052323	toxicity	C	3	1289	10559	0.891205	92	2962	0.969876	398	1950	0.830494	0.0119932	0.0578793	0.00485896	0.0786703	-0.0607112	0.139382	146.412	10.9288	-104.526	-16.896
rs3094188	6	31142245	toxicity	A	3	4081	7757	0.655263	744	2306	0.756066	730	1612	0.688301	0.00755612	0.00567983	0.000671369	0.100803	0.0330379	0.067765	142.266	59.3398	44.3885	21.6873
rs3094188	6	31142245	toxicity	A	3	4081	7757	0.655263	744	2306	0.756066	730	1612	0.688301	0.00755612	0.00567983	0.000671369	0.100803	0.0330379	0.067765	142.266	59.3398	44.3885	21.6873
rs9351963	6	73749861	toxicity	C	3	875	10963	0.0739145	1165	1889	0.381467	552	1794	0.235294	0.130432	0.024208	0.0397311	0.307552	0.16138	0.146173	140.054	475.051	49.9	272.859
rs3814055	3	119500035	toxicity	G	3	4614	7216	0.609975	868	2180	0.715223	826	1518	0.647611	0.00775442	0.00521365	0.000826692	0.105248	0.0376363	0.0676122	139.475	71.0219	47.3308	27.9417
rs11587213	1	161184875	toxicity	A	3	2096	9740	0.822913	298	2756	0.902423	336	2012	0.856899	0.00763873	0.00491603	0.00112315	0.0795099	0.0339863	0.0455236	137.181	21.8385	57.0907	10.882
rs4728709	7	87233602	toxicity	A	3	801	11017	0.067778	1140	1910	0.37377	289	2053	0.123399	0.134506	0.079068	0.00601041	0.305993	0.0556208	0.250372	135.111	476.875	10.6334	100.608
rs12041331	1	156869714	toxicity	A	3	1093	10755	0.0922519	1150	1904	0.376555	509	1837	0.216965	0.103003	0.0294019	0.0214309	0.284303	0.124713	0.15959	133.284	435.323	38.5634	210.863
rs12041331	1	156869714	toxicity	A	3	1093	10755	0.0922519	1150	1904	0.376555	509	1837	0.216965	0.103003	0.0294019	0.0214309	0.284303	0.124713	0.15959	133.284	435.323	38.5634	210.863
rs12041331	1	156869714	toxicity	A	3	1093	10755	0.0922519	1150	1904	0.376555	509	1837	0.216965	0.103003	0.0294019	0.0214309	0.284303	0.124713	0.15959	133.284	435.323	38.5634	210.863
rs225440	21	43653053	toxicity	A	3	4973	6867	0.420017	1697	1355	0.556029	965	1383	0.410988	0.0121895	0.0206834	4.62612e-05	0.136012	-0.00902882	0.145041	132.754	139.27	-7.50299	-10.5546
rs34550074	3	133666209	toxicity	A	3	2353	9489	0.1987	1257	1797	0.411591	723	1625	0.307922	0.0402314	0.0113743	0.00970258	0.212892	0.109222	0.10367	129.926	295.858	55.3342	163.11
rs2070959	2	234602191	toxicity	A	3	3896	7944	0.670946	728	2324	0.761468	500	1846	0.786871	0.00623649	0.000902321	0.00867353	0.0905219	0.115925	-0.0254034	129.665	51.379	168.998	62.8527
rs1801133	1	11856378	toxicity	A	2A	3970	7798	0.337356	314	2704	0.104042	985	1345	0.422747	0.0429713	0.135798	0.00441319	-0.233313	0.0853912	-0.318704	-102.984	-363.642	64.9061	105.876
rs2228171	2	170053505	toxicity	G	3	3227	8593	0.726988	580	2474	0.810085	463	1883	0.802643	0.00591622	8.73261e-05	0.00410577	0.083097	0.0756546	0.00744234	127.726	38.4678	115.724	35.5856
rs2844665	6	31006855	toxicity	G	3	4449	7405	0.624684	860	2194	0.718402	861	1487	0.633305	0.00623944	0.00819692	4.38141e-05	0.0937184	0.00862129	0.0850972	125.872	61.565	10.8455	6.3971
rs2844665	6	31006855	toxicity	G	3	4449	7405	0.624684	860	2194	0.718402	861	1487	0.633305	0.00623944	0.00819692	4.38141e-05	0.0937184	0.00862129	0.0850972	125.872	61.565	10.8455	6.3971
rs2297595	1	98165091	toxicity	A	3	1215	10621	0.897347	107	2937	0.964849	106	2240	0.954817	0.00915911	0.000651786	0.00539799	0.0675018	0.0574696	0.0100322	125.702	9.30202	106.443	8.49609
rs2297595	1	98165091	toxicity	A	3	1215	10621	0.897347	107	2937	0.964849	106	2240	0.954817	0.00915911	0.000651786	0.00539799	0.0675018	0.0574696	0.0100322	125.702	9.30202	106.443	8.49609
rs1056854	19	41809995	toxicity	A	3	1862	9992	0.842922	265	2789	0.913229	268	2078	0.885763	0.00658249	0.00208346	0.00198528	0.0703063	0.0428408	0.0274656	123.469	17.1441	74.0582	11.6233
rs6929249	6	44202983	toxicity	G	4	2104	9750	0.177493	1192	1862	0.390308	322	2024	0.137255	0.0428395	0.0779814	0.00157634	0.212815	-0.0402379	0.253053	120.836	304.793	-12.6648	-67.8111
rs2302821	9	132501881	toxicity	C	3	937	10901	0.0791519	1077	1963	0.354276	409	1937	0.174339	0.105142	0.0398437	0.0145621	0.275124	0.0951874	0.179937	119.247	431.002	24.1292	166.246
rs1137101	1	66058513	toxicity	G	3	5298	6528	0.447996	1721	1323	0.565375	1029	1317	0.438619	0.00900036	0.0158041	4.91478e-05	0.117379	-0.00937702	0.126756	118.948	115.809	-8.3138	-10.4402
rs4825476	23	122441479	toxicity	G	3	3118	8716	0.263478	1301	1751	0.426278	686	1660	0.292413	0.0206956	0.0189308	0.000588872	0.1628	0.0289345	0.133865	112.292	213.307	16.0844	41.7846
rs2306719	15	63633238	toxicity	A	4	759	11087	0.935928	24	3028	0.992136	97	2251	0.958688	0.0103352	0.0125513	0.00126203	0.0562086	0.0227605	0.0334481	108.374	4.04342	43.1224	2.39859
rs1801133	1	11856378	toxicity	A	2A	3970	7798	0.337356	314	2704	0.104042	985	1345	0.422747	0.0429713	0.135798	0.00441319	-0.233313	0.0853912	-0.318704	-102.984	-363.642	64.9061	105.876
rs1801133	1	11856378	toxicity	A	2A	3970	7798	0.337356	314	2704	0.104042	985	1345	0.422747	0.0429713	0.135798	0.00441319	-0.233313	0.0853912	-0.318704	-102.984	-363.642	64.9061	105.876
rs1801133	1	11856378	toxicity	A	2A	3970	7798	0.337356	314	2704	0.104042	985	1345	0.422747	0.0429713	0.135798	0.00441319	-0.233313	0.0853912	-0.318704	-102.984	-363.642	64.9061	105.876
rs1041983	8	18257795	toxicity	A	3	3734	8046	0.316978	1372	1668	0.451316	732	1598	0.314163	0.0130298	0.0193899	5.04931e-06	0.134338	-0.00281484	0.137153	103.211	165.465	-1.77656	-3.85312
rs10929303	2	234681416	toxicity	A	3	2628	9214	0.221922	1185	1863	0.38878	550	1798	0.234242	0.0237926	0.0269081	0.000120592	0.166858	0.0123199	0.154538	101.9	231.815	5.61991	19.02
rs1042151	6	33048661	toxicity,other	G	3	2234	9590	0.188938	1125	1909	0.370798	414	1930	0.176621	0.0307173	0.0453847	0.000137827	0.18186	-0.0123166	0.194176	101.793	261.926	-4.50244	-20.1307
rs324420	1	46870761	toxicity	A	3	2367	9485	0.199713	1138	1916	0.372626	781	1567	0.332624	0.0270822	0.00171678	0.0141297	0.172913	0.13291	0.0400026	98.9648	246.861	70.7531	195.068
rs324420	1	46870761	toxicity	A	3	2367	9485	0.199713	1138	1916	0.372626	781	1567	0.332624	0.0270822	0.00171678	0.0141297	0.172913	0.13291	0.0400026	98.9648	246.861	70.7531	195.068
rs324420	1	46870761	toxicity	A	3	2367	9485	0.199713	1138	1916	0.372626	781	1567	0.332624	0.0270822	0.00171678	0.0141297	0.172913	0.13291	0.0400026	98.9648	246.861	70.7531	195.068
rs1801133	1	11856378	toxicity	A	2A	3970	7798	0.337356	314	2704	0.104042	985	1345	0.422747	0.0429713	0.135798	0.00441319	-0.233313	0.0853912	-0.318704	-102.984	-363.642	64.9061	105.876
rs4846051	1	11854457	toxicity	G	3	29	11817	0.00244808	949	2105	0.31074	92	2254	0.0392157	0.252537	0.116406	0.0220658	0.308292	0.0367676	0.271524	96.5534	520.03	1.53188	72.0033
rs4846051	1	11854457	toxicity	G	3	29	11817	0.00244808	949	2105	0.31074	92	2254	0.0392157	0.251131	0.116729	0.0209926	0.308292	0.0367676	0.271524	96.5534	520.03	1.53188	72.0033
rs4846051	1	11854457	toxicity	G	3	33	11759	0.00279851	939	2083	0.310721	92	2250	0.0392827	0.252537	0.116406	0.0220658	0.307923	0.0364842	0.271439	96.5399	519.306	1.5353	71.433
rs4846051	1	11854457	toxicity	G	3	33	11759	0.00279851	939	2083	0.310721	92	2250	0.0392827	0.251131	0.116729	0.0209926	0.307923	0.0364842	0.271439	96.5399	519.306	1.5353	71.433
rs7091672	10	120596421	toxicity	A	3	4175	7671	0.35244	1419	1629	0.465551	766	1582	0.326235	0.00887963	0.0197981	0.000417759	0.113112	-0.0262045	0.139316	92.5242	133.699	-17.7844	-34.6247
rs9332377	22	19955692	toxicity	A	4	1876	9968	0.158392	1044	2008	0.342071	291	2057	0.123935	0.0348742	0.0628338	0.0012671	0.183678	-0.0344572	0.218136	91.9243	275.432	-9.72821	-59.1861
rs9332377	22	19955692	toxicity	A	3	1876	9968	0.158392	1044	2008	0.342071	291	2057	0.123935	0.0348742	0.0628338	0.0012671	0.183678	-0.0344572	0.218136	91.9243	275.432	-9.72821	-59.1861
rs9332377	22	19955692	toxicity	A	3	1876	9968	0.158392	1044	2008	0.342071	291	2057	0.123935	0.0348742	0.0628338	0.0012671	0.183678	-0.0344572	0.218136	91.9243	275.432	-9.72821	-59.1861
rs9332377	22	19955692	toxicity	A	3	1876	9968	0.158392	1044	2008	0.342071	291	2057	0.123935	0.0348742	0.0628338	0.0012671	0.183678	-0.0344572	0.218136	91.9243	275.432	-9.72821	-59.1861
rs9332377	22	19955692	toxicity	A	3	1876	9968	0.158392	1044	2008	0.342071	291	2057	0.123935	0.0348742	0.0628338	0.0012671	0.183678	-0.0344572	0.218136	91.9243	275.432	-9.72821	-59.1861
rs9332377	22	19955692	toxicity	A	3	1876	9968	0.158392	1044	2008	0.342071	291	2057	0.123935	0.0348742	0.0628338	0.0012671	0.183678	-0.0344572	0.218136	91.9243	275.432	-9.72821	-59.1861
rs9332377	22	19955692	toxicity	A	3	1876	9968	0.158392	1044	2008	0.342071	291	2057	0.123935	0.0348742	0.0628338	0.0012671	0.183678	-0.0344572	0.218136	91.9243	275.432	-9.72821	-59.1861
rs1176744	11	113803028	toxicity	C	3	3785	8061	0.319517	1339	1715	0.438441	850	1498	0.36201	0.0102144	0.00595596	0.00113356	0.118924	0.0424931	0.0764312	90.1397	147.709	28.9602	56.026
rs9469003	6	31407828	toxicity	G	3	1716	10096	0.145276	1003	2035	0.330151	610	1720	0.261803	0.0371847	0.00545961	0.0135972	0.184875	0.116527	0.0683488	87.8948	281.856	47.4355	185.618
rs9469003	6	31407828	toxicity	G	3	1716	10096	0.145276	1003	2035	0.330151	610	1720	0.261803	0.0371847	0.00545961	0.0135972	0.184875	0.116527	0.0683488	87.8948	281.856	47.4355	185.618
rs1934951	10	96798548	toxicity	A	3	2264	9566	0.191378	1049	2003	0.343709	361	1977	0.154405	0.021859	0.0455664	0.00124777	0.152331	-0.0369724	0.189304	81.5104	223.152	-12.7844	-61.1603
rs1934951	10	96798548	toxicity	A	3	2264	9566	0.191378	1049	2003	0.343709	361	1977	0.154405	0.021859	0.0455664	0.00124777	0.152331	-0.0369724	0.189304	81.5104	223.152	-12.7844	-61.1603
rs1934951	10	96798548	toxicity	A	3	2264	9566	0.191378	1049	2003	0.343709	361	1977	0.154405	0.021859	0.0455664	0.00124777	0.152331	-0.0369724	0.189304	81.5104	223.152	-12.7844	-61.1603
rs1495741	8	18272881	toxicity	G	3	2674	9172	0.22573	1099	1953	0.360092	809	1537	0.344842	0.0155496	0.000250045	0.0105708	0.134362	0.119112	0.0152495	78.7119	190.011	67.9621	170.262
rs1061472	13	52524488	toxicity	A	3	5082	6762	0.429078	1564	1490	0.512115	1160	1186	0.494459	0.00454772	0.000306421	0.0023941	0.0830372	0.0653806	0.0176566	78.1541	87.9204	60.3814	70.3799
rs6907567	6	110777962	toxicity	G	3	2686	9168	0.22659	1097	1957	0.359201	536	1812	0.228279	0.0151271	0.01997	2.24492e-06	0.132611	0.00168921	0.130922	77.6823	187.539	0.768368	2.61004
rs1801159	1	97981395	toxicity	A	3	2353	9491	0.801334	463	2591	0.848396	665	1683	0.71678	0.00235466	0.0257654	0.00589569	0.0470615	-0.0845538	0.131615	77.6388	16.4843	-128.362	-40.7453
rs714368	6	110778128	toxicity,metabolism/PK	G	3	2682	9144	0.226788	1095	1955	0.359016	536	1812	0.228279	0.0150437	0.0199226	1.75076e-06	0.132228	0.00149095	0.130737	77.4598	186.996	0.678485	2.30342
rs714368	6	110778128	toxicity	G	3	2682	9144	0.226788	1095	1955	0.359016	536	1812	0.228279	0.0150437	0.0199226	1.75076e-06	0.132228	0.00149095	0.130737	77.4598	186.996	0.678485	2.30342
rs714368	6	110778128	toxicity	G	3	2682	9144	0.226788	1095	1955	0.359016	536	1812	0.228279	0.0150437	0.0199226	1.75076e-06	0.132228	0.00149095	0.130737	77.4598	186.996	0.678485	2.30342
rs1042718	5	148206917	toxicity	A	3	1988	9850	0.167934	986	2066	0.323067	706	1638	0.301195	0.0245358	0.000546084	0.015922	0.155133	0.133261	0.0218723	76.1704	234.096	62.5164	204.005
rs1801133	1	11856378	toxicity	A	2A	3970	7798	0.337356	314	2704	0.104042	985	1345	0.422747	0.0429713	0.135798	0.00441319	-0.233313	0.0853912	-0.318704	-102.984	-363.642	64.9061	105.876
rs1801133	1	11856378	toxicity	A	2A	3970	7798	0.337356	314	2704	0.104042	985	1345	0.422747	0.0429713	0.135798	0.00441319	-0.233313	0.0853912	-0.318704	-102.984	-363.642	64.9061	105.876
rs17751934	18	49201814	toxicity	G	3	557	11261	0.952869	27	3019	0.991136	92	2252	0.960751	0.00632108	0.0105092	0.000196253	0.0382674	0.00788235	0.0303851	74.392	2.14281	15.0838	0.680882
rs2108623	19	16017006	toxicity	G	3	5151	6691	0.434977	1565	1489	0.512443	1221	1127	0.520017	0.00395045	5.64466e-05	0.00403642	0.0774655	0.0850398	-0.00757434	73.3924	81.5386	81.2126	88.8671
rs2108623	19	16017006	toxicity	G	3	5151	6691	0.434977	1565	1489	0.512443	1221	1127	0.520017	0.00395045	5.64466e-05	0.00403642	0.0774655	0.0850398	-0.00757434	73.3924	81.5386	81.2126	88.8671
rs4849127	2	113602559	toxicity	A	3	740	11066	0.06268	838	2212	0.274754	177	2161	0.0757057	0.0772927	0.0636526	0.000386119	0.212074	0.0130257	0.199048	71.561	352.587	1.80258	24.2489
rs7170924	15	81583139	toxicity	A	3	2804	9040	0.236744	1086	1964	0.356066	820	1528	0.349233	0.0120153	5.0225e-05	0.00918832	0.119321	0.112489	0.00683218	70.7348	167.908	65.9161	159.062
rs1409314	10	120615752	toxicity	A	3	5807	6037	0.49029	1702	1350	0.557667	997	1349	0.424979	0.00295836	0.017305	0.0023585	0.0673767	-0.0653118	0.132688	70.6079	64.1454	-59.7778	-70.8457
rs2234922	1	226026406	toxicity	G	3	2398	9446	0.202465	1011	2041	0.331258	317	2029	0.135124	0.015312	0.0509599	0.00404458	0.128793	-0.0673418	0.196135	68.7398	188.846	-22.7338	-111.95
rs2254638	21	30256283	toxicity	A	3	1497	10353	0.126329	878	2170	0.288058	601	1747	0.255963	0.031764	0.00127254	0.0184187	0.161729	0.129633	0.0320952	67.0182	256.439	49.5578	209.709
rs4675690	2	208507807	toxicity	A	3	5505	6345	0.464557	1613	1439	0.528506	1053	1293	0.448849	0.00266937	0.0062376	0.00013694	0.0639489	-0.0157079	0.0796568	63.5053	64.3926	-14.3477	-17.0681
rs1801133	1	11856378	toxicity	A	2A	3970	7798	0.337356	314	2704	0.104042	985	1345	0.422747	0.0429713	0.135798	0.00441319	-0.233313	0.0853912	-0.318704	-102.984	-363.642	64.9061	105.876
rs1801133	1	11856378	toxicity	A	2A	3970	7798	0.337356	314	2704	0.104042	985	1345	0.422747	0.0429713	0.135798	0.00441319	-0.233313	0.0853912	-0.318704	-102.984	-363.642	64.9061	105.876
rs1801133	1	11856378	toxicity	A	2A	3970	7798	0.337356	314	2704	0.104042	985	1345	0.422747	0.0429713	0.135798	0.00441319	-0.233313	0.0853912	-0.318704	-102.984	-363.642	64.9061	105.876
rs1801133	1	11856378	toxicity	A	2A	3970	7798	0.337356	314	2704	0.104042	985	1345	0.422747	0.0429713	0.135798	0.00441319	-0.233313	0.0853912	-0.318704	-102.984	-363.642	64.9061	105.876
rs1801133	1	11856378	toxicity	A	2A	3970	7798	0.337356	314	2704	0.104042	985	1345	0.422747	0.0429713	0.135798	0.00441319	-0.233313	0.0853912	-0.318704	-102.984	-363.642	64.9061	105.876
rs1801133	1	11856378	toxicity	A	2A	3970	7798	0.337356	314	2704	0.104042	985	1345	0.422747	0.0429713	0.135798	0.00441319	-0.233313	0.0853912	-0.318704	-102.984	-363.642	64.9061	105.876
rs1801133	1	11856378	toxicity	A	2A	3970	7798	0.337356	314	2704	0.104042	985	1345	0.422747	0.0429713	0.135798	0.00441319	-0.233313	0.0853912	-0.318704	-102.984	-363.642	64.9061	105.876
rs1801133	1	11856378	toxicity	A	2A	3970	7798	0.337356	314	2704	0.104042	985	1345	0.422747	0.0429713	0.135798	0.00441319	-0.233313	0.0853912	-0.318704	-102.984	-363.642	64.9061	105.876
rs1127354	20	3193842	toxicity	C	3	886	10966	0.925245	127	2925	0.958388	93	2255	0.960392	0.00282373	2.52507e-05	0.00265597	0.0331433	0.0351471	-0.00200388	62.4297	3.85679	66.2747	4.01955
rs1127354	20	3193842	toxicity	C	3	886	10966	0.925245	127	2925	0.958388	93	2255	0.960392	0.00282373	2.52507e-05	0.00265597	0.0331433	0.0351471	-0.00200388	62.4297	3.85679	66.2747	4.01955
rs296766	12	50350953	toxicity	A	3	44	11794	0.00371684	762	2292	0.249509	134	2210	0.0571672	0.19238	0.0656538	0.0318028	0.245792	0.0534504	0.192342	62.2408	429.343	3.25428	103.647
rs4704559	5	78812909	toxicity	G	3	1096	10750	0.0925207	809	2245	0.264898	538	1808	0.229327	0.0434242	0.00166061	0.0253476	0.172378	0.136806	0.035572	61.6111	283.144	44.0306	229.581
rs4704559	5	78812909	toxicity	G	3	1096	10750	0.0925207	809	2245	0.264898	538	1808	0.229327	0.0434242	0.00166061	0.0253476	0.172378	0.136806	0.035572	61.6111	283.144	44.0306	229.581
rs3815087	6	31093587	toxicity	A	4	2478	9372	0.209114	986	2062	0.323491	475	1871	0.202472	0.0119298	0.0182252	3.6936e-05	0.114377	-0.00664163	0.121019	60.9177	167.836	-2.7336	-10.5497
rs3815087	6	31093587	toxicity	A	4	2478	9372	0.209114	986	2062	0.323491	475	1871	0.202472	0.0119298	0.0182252	3.6936e-05	0.114377	-0.00664163	0.121019	60.9177	167.836	-2.7336	-10.5497
rs3815087	6	31093587	toxicity	A	4	2478	9372	0.209114	986	2062	0.323491	475	1871	0.202472	0.0119298	0.0182252	3.6936e-05	0.114377	-0.00664163	0.121019	60.9177	167.836	-2.7336	-10.5497
rs1800460	6	18139228	toxicity	G	3	436	11368	0.963063	19	3033	0.993775	74	2270	0.96843	0.00518565	0.00931765	0.000114571	0.0307112	0.00536667	0.0253445	60.0969	1.32556	10.3657	0.367652
rs1800460	6	18139228	toxicity	G	3	436	11368	0.963063	19	3033	0.993775	74	2270	0.96843	0.005066	0.00897611	0.000115726	0.0307112	0.00536667	0.0253445	60.0969	1.32556	10.3657	0.367652
rs1800460	6	18139228	toxicity	G	3	436	11350	0.963007	20	3024	0.99343	74	2268	0.968403	0.00518565	0.00931765	0.000114571	0.0304227	0.00539612	0.0250266	59.5202	1.32532	10.4221	0.370119
rs1800460	6	18139228	toxicity	G	3	436	11350	0.963007	20	3024	0.99343	74	2268	0.968403	0.005066	0.00897611	0.000115726	0.0304227	0.00539612	0.0250266	59.5202	1.32532	10.4221	0.370119
rs1048977	1	20945055	toxicity	A	3	3746	8104	0.316118	1214	1840	0.397511	774	1570	0.330205	0.00486096	0.00478379	0.000126051	0.0813933	0.0140866	0.0673067	58.0847	104.702	9.10451	19.0688
rs669	12	9232268	toxicity	A	3	4061	7771	0.656778	927	2125	0.696265	818	1530	0.651618	0.00114065	0.00223961	1.62992e-05	0.0394865	-0.00515983	0.0446463	53.427	25.5461	-6.7511	-3.56856
rs6493497	15	51630835	toxicity	A	3	1403	10435	0.118517	791	2255	0.259685	395	1947	0.168659	0.0258097	0.0118605	0.00313111	0.141168	0.0501426	0.0910256	53.39	228.946	14.3998	85.8855
rs6493497	15	51630835	toxicity	A	3	1403	10435	0.118517	791	2255	0.259685	395	1947	0.168659	0.0258097	0.0118605	0.00313111	0.141168	0.0501426	0.0910256	53.39	228.946	14.3998	85.8855
rs2301159	13	103697728	toxicity	A	3	2848	8996	0.240459	1014	2036	0.332459	534	1812	0.227621	0.00717637	0.0132025	0.000125282	0.0919997	-0.0128378	0.104838	52.7083	131.291	-6.00914	-19.6665
rs4646316	22	19952132	toxicity	G	3	2852	8986	0.759081	632	2418	0.792787	392	1954	0.832907	0.00103242	0.00257261	0.00426509	0.033706	0.0738262	-0.0401202	52.3072	15.1047	117.53	30.122
rs4646316	22	19952132	toxicity	G	3	2852	8986	0.759081	632	2418	0.792787	392	1954	0.832907	0.00103242	0.00257261	0.00426509	0.033706	0.0738262	-0.0401202	52.3072	15.1047	117.53	30.122
rs4646316	22	19952132	toxicity	G	3	2852	8986	0.759081	632	2418	0.792787	392	1954	0.832907	0.00103242	0.00257261	0.00426509	0.033706	0.0738262	-0.0401202	52.3072	15.1047	117.53	30.122
rs4646316	22	19952132	toxicity	G	3	2852	8986	0.759081	632	2418	0.792787	392	1954	0.832907	0.00103242	0.00257261	0.00426509	0.033706	0.0738262	-0.0401202	52.3072	15.1047	117.53	30.122
rs6853	3	38184370	toxicity	G	3	1497	10345	0.126414	791	2263	0.259005	243	2105	0.103492	0.0220401	0.0383966	0.000674395	0.13259	-0.0229221	0.155512	51.1028	214.077	-5.26995	-40.5743
rs9369421	6	43762122	toxicity	G	3	980	10846	0.0828683	730	2314	0.239816	204	2130	0.0874036	0.039404	0.0397617	3.69544e-05	0.156948	0.00453534	0.152412	50.6446	263.251	0.772241	8.29844
rs6900017	6	43758485	toxicity	A	3	966	10880	0.0815465	726	2328	0.237721	213	2135	0.0907155	0.0394842	0.0369779	0.000152389	0.156175	0.00916899	0.147006	49.8615	262.488	1.57947	16.7585
rs1799972	6	154360696	toxicity	A	3	33	11731	0.00280517	675	2363	0.222186	56	2270	0.0240757	0.172374	0.0818899	0.00993507	0.21938	0.0212705	0.19811	49.3586	389.402	0.571769	41.9692
rs2278294	7	128040699	toxicity	A	3	4192	7604	0.355375	1259	1761	0.416887	883	1427	0.382251	0.00264051	0.00122559	0.000429454	0.0615127	0.0268764	0.0346363	47.5039	75.5215	19.8247	33.928
rs2278294	7	128040699	toxicity	A	3	4192	7604	0.355375	1259	1761	0.416887	883	1427	0.382251	0.00264051	0.00122559	0.000429454	0.0615127	0.0268764	0.0346363	47.5039	75.5215	19.8247	33.928
rs2278294	7	128040699	toxicity	A	3	4192	7604	0.355375	1259	1761	0.416887	883	1427	0.382251	0.00264051	0.00122559	0.000429454	0.0615127	0.0268764	0.0346363	47.5039	75.5215	19.8247	33.928
rs2246709	7	99365719	toxicity	G	3	3281	8571	0.276831	1070	1982	0.35059	996	1352	0.424191	0.00428588	0.00563578	0.0142386	0.0737589	0.14736	-0.073601	46.2778	101.24	103.302	191.417
rs2853741	18	657352	toxicity	A	3	3535	8281	0.299171	1108	1910	0.367131	699	1647	0.297954	0.00348081	0.00527137	9.76154e-07	0.0679599	-0.00121665	0.0691766	45.2818	90.6381	-0.726493	-1.70681
rs2228130	17	7404991	toxicity	A	3	485	11369	0.0409145	661	2393	0.216437	81	2267	0.0344974	0.070719	0.0686489	0.0001485	0.175523	-0.00641701	0.18194	45.1712	305.875	-0.483919	-12.3501
rs58695150	19	18262371	toxicity	A	3	147	11679	0.0124302	629	2419	0.206365	104	2232	0.0445205	0.123921	0.0547057	0.00814754	0.193935	0.0320903	0.161844	42.4319	345.437	1.82757	62.3531
rs1800629	6	31543031	toxicity	G	3	1839	9989	0.844521	399	2651	0.86918	208	2138	0.911338	0.000775443	0.00437479	0.00499047	0.0246589	0.066817	-0.0421581	42.2579	7.05979	117.321	16.3127
rs1800629	6	31543031	toxicity	G	3	1839	9989	0.844521	399	2651	0.86918	208	2138	0.911338	0.000775443	0.00437479	0.00499047	0.0246589	0.066817	-0.0421581	42.2579	7.05979	117.321	16.3127
rs17024608	3	29954690	toxicity	A	3	1025	10823	0.913488	195	2857	0.936107	125	2223	0.946763	0.00110858	0.000500536	0.00205316	0.02262	0.0332757	-0.0106557	41.8378	3.40216	61.9011	4.65025
rs7319981	13	103723722	toxicity	A	3	4133	7703	0.349189	1233	1821	0.403733	1059	1285	0.451792	0.00210424	0.00232252	0.0062587	0.0545439	0.102603	-0.048059	41.0673	68.0205	82.1829	123.023
rs7319981	13	103723722	toxicity	A	3	4133	7703	0.349189	1233	1821	0.403733	1059	1285	0.451792	0.00210424	0.00232252	0.0062587	0.0545439	0.102603	-0.048059	41.0673	68.0205	82.1829	123.023
rs9322335	6	152200129	toxicity	A	3	2892	8956	0.244092	956	2096	0.313237	693	1647	0.296154	0.00406518	0.000337682	0.0019769	0.0691454	0.052062	0.0170834	38.5367	99.754	28.1263	75.9978
rs9322335	6	152200129	toxicity	A	3	2892	8956	0.244092	956	2096	0.313237	693	1647	0.296154	0.00406518	0.000337682	0.0019769	0.0691454	0.052062	0.0170834	38.5367	99.754	28.1263	75.9978
rs3740065	10	101605693	toxicity	G	3	1292	10560	0.109011	683	2371	0.223641	287	2061	0.122232	0.0186234	0.0171535	0.000244069	0.11463	0.0132205	0.101409	38.1319	191.128	3.05716	23.3839
rs1801158	1	97981421	toxicity	G	3	246	11608	0.979248	5	3049	0.998363	29	2317	0.987639	0.00359565	0.00451651	0.000511322	0.0191153	0.00839102	0.0107243	37.8026	0.427985	16.5042	0.27786
rs1801158	1	97981421	toxicity	G	3	246	11608	0.979248	5	3049	0.998363	29	2317	0.987639	0.00359565	0.00451651	0.000511322	0.0191153	0.00839102	0.0107243	37.8026	0.427985	16.5042	0.27786
rs889299	16	23381914	toxicity	A	3	2556	9296	0.21566	882	2172	0.288802	648	1700	0.27598	0.00491132	0.000199	0.00287397	0.0731418	0.0603198	0.012822	36.8972	109.386	29.6556	90.9839
rs10258429	7	55238087	toxicity	A	3	886	10964	0.0747679	627	2427	0.205305	173	2173	0.0737425	0.0304369	0.0336985	2.10104e-06	0.130537	-0.00102539	0.131562	36.5597	224.513	-0.152281	-1.8985
rs2413739	22	43397036	toxicity	A	3	5269	6571	0.445017	1476	1576	0.483617	831	1517	0.353918	0.000979807	0.0168939	0.00467631	0.0386004	-0.0910987	0.129699	35.8457	41.3552	-72.7819	-109.415
rs2413739	22	43397036	toxicity	A	3	5269	6571	0.445017	1476	1576	0.483617	831	1517	0.353918	0.000979807	0.0168939	0.00467631	0.0386004	-0.0910987	0.129699	35.8457	41.3552	-72.7819	-109.415
rs2235047	7	87138532	toxicity	C	3	230	11604	0.0194355	572	2480	0.187418	252	2094	0.107417	0.0902286	0.0121586	0.0325489	0.167983	0.0879814	0.0800012	34.7478	301.217	11.1606	164.802
rs2235047	7	87138532	toxicity	C	3	230	11604	0.0194355	572	2480	0.187418	252	2094	0.107417	0.0902286	0.0121586	0.0325489	0.167983	0.0879814	0.0800012	34.7478	301.217	11.1606	164.802
rs5370	6	12296255	toxicity	C	3	2601	9239	0.780321	604	2448	0.802097	388	1956	0.834471	0.00045747	0.00171623	0.00243196	0.021776	0.05415	-0.032374	34.4588	9.09328	87.4411	20.859
rs9461684	6	31253444	toxicity	A	3	1245	10605	0.105063	645	2407	0.211337	398	1950	0.169506	0.0166091	0.00275934	0.00560156	0.106274	0.0644427	0.0418309	33.625	178.922	17.694	111.191
rs9346455	6	71991816	toxicity	C	3	1009	10831	0.0852196	611	2443	0.200065	479	1869	0.204003	0.0221786	2.3659e-05	0.0207567	0.114846	0.118784	-0.00393792	32.7638	196.928	34.355	203.213
rs8124728	20	35520706	toxicity	A	3	19	11835	0.00160283	548	2500	0.17979	50	2298	0.0212947	0.141141	0.0626591	0.0110676	0.178187	0.0196919	0.158495	32.3219	324.052	0.450896	38.9329
rs2278293	7	128040752	toxicity	A	3	5581	6273	0.470812	1538	1516	0.503602	1086	1262	0.462521	0.000701979	0.00166013	3.80789e-05	0.0327903	-0.00829025	0.0410805	31.9513	33.6293	-7.73756	-8.84293
rs2278293	7	128040752	toxicity	A	3	5581	6273	0.470812	1538	1516	0.503602	1086	1262	0.462521	0.000701979	0.00166013	3.80789e-05	0.0327903	-0.00829025	0.0410805	31.9513	33.6293	-7.73756	-8.84293
rs2278293	7	128040752	toxicity	A	3	5581	6273	0.470812	1538	1516	0.503602	1086	1262	0.462521	0.000701979	0.00166013	3.80789e-05	0.0327903	-0.00829025	0.0410805	31.9513	33.6293	-7.73756	-8.84293
rs1805087	1	237048500	toxicity	G	3	2224	9614	0.18787	788	2266	0.258022	382	1964	0.16283	0.00497238	0.0131181	0.000577085	0.0701527	-0.0250392	0.0951919	31.2805	109.025	-8.78125	-41.2972
rs1805087	1	237048500	toxicity	G	3	2224	9614	0.18787	788	2266	0.258022	382	1964	0.16283	0.00497238	0.0131181	0.000577085	0.0701527	-0.0250392	0.0951919	31.2805	109.025	-8.78125	-41.2972
rs1805087	1	237048500	toxicity	G	3	2224	9614	0.18787	788	2266	0.258022	382	1964	0.16283	0.00497238	0.0131181	0.000577085	0.0701527	-0.0250392	0.0951919	31.2805	109.025	-8.78125	-41.2972
rs1805087	1	237048500	toxicity	G	3	2224	9614	0.18787	788	2266	0.258022	382	1964	0.16283	0.00497238	0.0131181	0.000577085	0.0701527	-0.0250392	0.0951919	31.2805	109.025	-8.78125	-41.2972
rs1805087	1	237048500	toxicity	G	3	2224	9614	0.18787	788	2266	0.258022	382	1964	0.16283	0.00497238	0.0131181	0.000577085	0.0701527	-0.0250392	0.0951919	31.2805	109.025	-8.78125	-41.2972
rs1801249	13	52515354	toxicity	A	3	4975	6877	0.41976	1374	1674	0.450787	904	1442	0.385337	0.000640567	0.00431539	0.000673688	0.031027	-0.0344236	0.0654507	27.0105	35.0435	-27.7144	-41.1329
rs1801133	1	11856378	toxicity	A	2A	3970	7798	0.337356	314	2704	0.104042	985	1345	0.422747	0.0429713	0.135798	0.00441319	-0.233313	0.0853912	-0.318704	-102.984	-363.642	64.9061	105.876
rs1801133	1	11856378	toxicity	A	2A	3970	7798	0.337356	314	2704	0.104042	985	1345	0.422747	0.0429713	0.135798	0.00441319	-0.233313	0.0853912	-0.318704	-102.984	-363.642	64.9061	105.876
rs11045585	12	21045694	toxicity	G	3	1624	10202	0.137325	624	2426	0.20459	348	1994	0.148591	0.00574901	0.00521389	0.000146174	0.0672656	0.0112664	0.0559992	22.9991	111.532	3.22124	19.3116
rs8187710	10	101611294	toxicity,metabolism/PK	A	3	728	11102	0.0615385	498	2552	0.163279	144	2204	0.0613288	0.022311	0.0243778	1.05244e-07	0.10174	-0.000209671	0.10195	22.8729	180.608	-0.0257617	-0.39358
rs2647087	6	32681049	toxicity	C	3	3363	8485	0.283845	977	2077	0.319908	770	1576	0.328218	0.0010266	7.75263e-05	0.00131614	0.0360629	0.0443729	-0.00830993	21.7731	50.3527	27.159	61.5867
rs1799978	11	113346351	toxicity	G	3	629	11213	0.053116	478	2570	0.156824	174	2172	0.0741688	0.0254433	0.0158007	0.00114561	0.103708	0.0210528	0.0826553	21.7725	185.644	2.6797	39.4258
rs3818822	1	111857208	toxicity,other	A	3	1238	10604	0.104543	528	2526	0.172888	166	2182	0.0706985	0.00728535	0.0229184	0.0017742	0.0683449	-0.0338447	0.10219	18.961	117.729	-5.931	-61.7584
rs231775	2	204732714	toxicity	A	3	4484	7350	0.621092	1112	1938	0.63541	973	1373	0.585251	0.000142364	0.00260765	0.000749174	0.0143181	-0.0358403	0.0501583	17.9907	10.6455	-43.2357	-28.4449
rs1801133	1	11856378	toxicity	A	2A	3970	7798	0.337356	314	2704	0.104042	985	1345	0.422747	0.0429713	0.135798	0.00441319	-0.233313	0.0853912	-0.318704	-102.984	-363.642	64.9061	105.876
rs1801133	1	11856378	toxicity	A	2A	3970	7798	0.337356	314	2704	0.104042	985	1345	0.422747	0.0429713	0.135798	0.00441319	-0.233313	0.0853912	-0.318704	-102.984	-363.642	64.9061	105.876
rs3212986	19	45912736	toxicity	A	3	2952	8858	0.249958	859	2177	0.282938	817	1513	0.350644	0.000927369	0.00524334	0.00713671	0.0329804	0.100686	-0.0677057	17.5751	48.3857	60.4722	140.9
rs3212986	19	45912736	toxicity	A	3	2952	8858	0.249958	859	2177	0.282938	817	1513	0.350644	0.000927369	0.00524334	0.00713671	0.0329804	0.100686	-0.0677057	17.5751	48.3857	60.4722	140.9
rs3212986	19	45912736	toxicity	A	3	2952	8858	0.249958	859	2177	0.282938	817	1513	0.350644	0.000927369	0.00524334	0.00713671	0.0329804	0.100686	-0.0677057	17.5751	48.3857	60.4722	140.9
rs4646487	1	47279175	toxicity	A	3	1575	10261	0.133069	556	2494	0.182295	293	2051	0.125	0.00321839	0.00608206	7.85333e-05	0.0492265	-0.0080686	0.0572951	15.5242	82.9287	-2.08225	-14.055
rs2238476	16	16213872	toxicity	G	3	524	11324	0.955773	112	2934	0.96323	330	2016	0.859335	0.000221323	0.0352552	0.0226912	0.00745734	-0.0964381	0.103895	14.3107	0.604018	-175.046	-17.8306
rs17863783	2	234602277	toxicity	A	3	235	11617	0.0198279	359	2695	0.117551	123	2225	0.052385	0.0406599	0.0128408	0.00595251	0.0977229	0.0325571	0.0651657	13.425	182.021	2.35104	62.7632
rs17863783	2	234602277	toxicity	A	3	235	11617	0.0198279	359	2695	0.117551	123	2225	0.052385	0.0406599	0.0128408	0.00595251	0.0977229	0.0325571	0.0651657	13.425	182.021	2.35104	62.7632
rs2290271	15	85447635	toxicity	C	3	4343	7495	0.366869	1173	1877	0.38459	1168	1178	0.497869	0.000219324	0.0128384	0.00997113	0.0177208	0.130999	-0.113279	13.3164	22.1251	113.28	148.719
rs2290271	15	85447635	toxicity	C	3	4343	7495	0.366869	1173	1877	0.38459	1168	1178	0.497869	0.000219324	0.0128384	0.00997113	0.0177208	0.130999	-0.113279	13.3164	22.1251	113.28	148.719
rs2207396	6	152382382	toxicity	A	3	2639	9203	0.222851	758	2294	0.248362	324	2022	0.138107	0.000602254	0.0186378	0.00599857	0.0255109	-0.0847435	0.110254	12.021	39.0007	-30.5889	-138.898
rs9933632	16	49940758	toxicity	A	3	3696	8144	0.312162	1004	2044	0.329396	437	1909	0.186275	0.000223852	0.0257137	0.0105946	0.0172342	-0.125888	0.143122	11.0567	23.4116	-62.747	-189.028
rs2032583	7	87160561	toxicity	G	3	1531	10291	0.129504	506	2540	0.16612	266	2080	0.113384	0.00184711	0.00557182	0.000324181	0.0366152	-0.0161198	0.052735	10.8243	62.4061	-3.91533	-28.3243
rs316019	6	160670282	toxicity	A	3	1219	10623	0.102939	441	2613	0.144401	189	2155	0.0806314	0.00282964	0.00969113	0.000767734	0.0414621	-0.0223073	0.0637694	10.2552	72.669	-4.09495	-40.5196
rs316019	6	160670282	toxicity	A	3	1219	10623	0.102939	441	2613	0.144401	189	2155	0.0806314	0.00282964	0.00969113	0.000767734	0.0414621	-0.0223073	0.0637694	10.2552	72.669	-4.09495	-40.5196
rs316019	6	160670282	toxicity	A	3	1219	10623	0.102939	441	2613	0.144401	189	2155	0.0806314	0.00282964	0.00969113	0.000767734	0.0414621	-0.0223073	0.0637694	10.2552	72.669	-4.09495	-40.5196
rs316019	6	160670282	toxicity	A	3	1219	10623	0.102939	441	2613	0.144401	189	2155	0.0806314	0.00282964	0.00969113	0.000767734	0.0414621	-0.0223073	0.0637694	10.2552	72.669	-4.09495	-40.5196
rs316019	6	160670282	toxicity	A	3	1219	10623	0.102939	441	2613	0.144401	189	2155	0.0806314	0.00282964	0.00969113	0.000767734	0.0414621	-0.0223073	0.0637694	10.2552	72.669	-4.09495	-40.5196
rs316019	6	160670282	toxicity	A	3	1219	10623	0.102939	441	2613	0.144401	189	2155	0.0806314	0.00282964	0.00969113	0.000767734	0.0414621	-0.0223073	0.0637694	10.2552	72.669	-4.09495	-40.5196
rs16851030	1	203135452	toxicity	A	3	491	11361	0.0414276	330	2722	0.108126	215	2129	0.0917235	0.0139177	0.000727985	0.00737902	0.0666982	0.0502959	0.0164023	9.97495	123.421	6.69696	93.8949
rs2273697	10	101563815	toxicity	G	3	2388	9452	0.798311	597	2457	0.804519	381	1965	0.837596	3.91998e-05	0.00181258	0.001356	0.00620785	0.0392851	-0.0330772	9.95013	2.46558	64.2668	14.3034
rs1801133	1	11856378	toxicity	A	2A	3970	7798	0.337356	314	2704	0.104042	985	1345	0.422747	0.0429713	0.135798	0.00441319	-0.233313	0.0853912	-0.318704	-102.984	-363.642	64.9061	105.876
rs1801133	1	11856378	toxicity	A	2A	3970	7798	0.337356	314	2704	0.104042	985	1345	0.422747	0.0429713	0.135798	0.00441319	-0.233313	0.0853912	-0.318704	-102.984	-363.642	64.9061	105.876
rs11940694	4	39414993	toxicity	A	3	4902	6932	0.41423	1298	1750	0.425853	1312	1034	0.55925	9.0523e-05	0.0175115	0.0117951	0.0116228	0.14502	-0.133397	9.76415	13.4815	141.174	148.866
rs9394992	6	44195992	toxicity	A	3	3373	8469	0.284834	906	2102	0.301197	566	1776	0.241674	0.000210853	0.00437239	0.00128019	0.0163632	-0.0431599	0.059523	9.58931	23.137	-22.724	-63.5957
rs1805054	1	19992513	toxicity	A	3	1647	10165	0.139434	513	2515	0.169419	292	2054	0.124467	0.00117407	0.00390262	0.000262014	0.0299843	-0.0149673	0.0449516	9.26074	50.7078	-3.94989	-25.9847
rs2233914	9	115983540	toxicity	A	3	1263	10537	0.107034	436	2608	0.143233	286	2058	0.122014	0.00210746	0.000953603	0.000318126	0.0361987	0.0149798	0.0212189	9.05932	63.3381	3.43108	26.5284
rs1801133	1	11856378	toxicity	A	2A	3970	7798	0.337356	314	2704	0.104042	985	1345	0.422747	0.0429713	0.135798	0.00441319	-0.233313	0.0853912	-0.318704	-102.984	-363.642	64.9061	105.876
rs9263726	6	31106499	toxicity	A	3	1550	10244	0.131423	485	2553	0.159645	250	2078	0.107388	0.00109583	0.00567393	0.000715086	0.0282217	-0.0240344	0.0522562	8.21443	48.2291	-5.73969	-42.3292
rs4148350	16	16170477	toxicity	A	3	660	11168	0.0557998	322	2728	0.105574	232	2110	0.0990606	0.0065496	0.000113056	0.00437714	0.049774	0.0432608	0.00651314	8.0322	91.5157	6.69939	79.8223
rs4148350	16	16170477	toxicity	A	3	660	11168	0.0557998	322	2728	0.105574	232	2110	0.0990606	0.0065496	0.000113056	0.00437714	0.049774	0.0432608	0.00651314	8.0322	91.5157	6.69939	79.8223
rs9381299	6	44211867	toxicity	G	4	1473	10353	0.124556	465	2569	0.153263	327	2001	0.140464	0.00118071	0.00031968	0.000313303	0.028707	0.0159079	0.0127991	7.97534	49.4386	4.2159	27.5998
rs4240803	16	87889203	toxicity	A	3	3481	8325	0.29485	932	2102	0.307185	1126	1212	0.481608	0.000118444	0.0316424	0.0219117	0.0123352	0.186758	-0.174423	7.4262	17.2441	145.01	228.506
rs3099844	6	31448976	toxicity,other	A	3	1292	10550	0.109103	422	2630	0.13827	129	2211	0.0551282	0.00136101	0.0185077	0.00445192	0.0291668	-0.053975	0.0831418	7.21508	51.1185	-8.86439	-99.0856
rs3099844	6	31448976	toxicity	A	3	1292	10550	0.109103	422	2630	0.13827	129	2211	0.0551282	0.00136101	0.0185077	0.00445192	0.0291668	-0.053975	0.0831418	7.21508	51.1185	-8.86439	-99.0856
rs3099844	6	31448976	toxicity	A	3	1292	10550	0.109103	422	2630	0.13827	129	2211	0.0551282	0.00136101	0.0185077	0.00445192	0.0291668	-0.053975	0.0831418	7.21508	51.1185	-8.86439	-99.0856
rs3099844	6	31448976	toxicity	A	3	1292	10550	0.109103	422	2630	0.13827	129	2211	0.0551282	0.00136101	0.0185077	0.00445192	0.0291668	-0.053975	0.0831418	7.21508	51.1185	-8.86439	-99.0856
rs1801133	1	11856378	toxicity	A	2A	3970	7798	0.337356	314	2704	0.104042	985	1345	0.422747	0.0429713	0.135798	0.00441319	-0.233313	0.0853912	-0.318704	-102.984	-363.642	64.9061	105.876
rs1801133	1	11856378	toxicity	A	2A	3970	7798	0.337356	314	2704	0.104042	985	1345	0.422747	0.0429713	0.135798	0.00441319	-0.233313	0.0853912	-0.318704	-102.984	-363.642	64.9061	105.876
rs1801133	1	11856378	toxicity	A	2A	3970	7798	0.337356	314	2704	0.104042	985	1345	0.422747	0.0429713	0.135798	0.00441319	-0.233313	0.0853912	-0.318704	-102.984	-363.642	64.9061	105.876
rs1799971	6	154360797	toxicity	G	2B	1552	10294	0.131015	77	2977	0.0252128	464	1882	0.197783	0.0187328	0.0811683	0.00504721	-0.105802	0.0667688	-0.172571	-16.5292	-195.075	21.9534	111.584
rs1056892	21	37518706	toxicity	G	2B	4244	7572	0.640826	1451	1595	0.523638	688	1650	0.705731	0.0094678	0.0340204	0.00255875	-0.117188	0.0649054	-0.182094	-136.462	-97.9152	87.3988	42.412
rs1056892	21	37518706	toxicity	G	2B	4244	7572	0.640826	1451	1595	0.523638	688	1650	0.705731	0.0094678	0.0340204	0.00255875	-0.117188	0.0649054	-0.182094	-136.462	-97.9152	87.3988	42.412
rs7853758	9	86900926	toxicity	A	2B	1767	10083	0.149114	954	2096	0.312787	477	1871	0.203152	0.0292167	0.0151634	0.00302882	0.163673	0.0540377	0.109635	75.6007	251.745	19.0356	89.0398
rs7853758	9	86900926	toxicity	A	2B	1767	10083	0.149114	954	2096	0.312787	477	1871	0.203152	0.0292167	0.0151634	0.00302882	0.163673	0.0540377	0.109635	75.6007	251.745	19.0356	89.0398
rs9923231	16	31107689	toxicity	A	2A	4551	7291	0.38431	278	2772	0.0911475	1014	1332	0.432225	0.0638789	0.156987	0.00132914	-0.293163	0.047915	-0.341078	-139.386	-446.939	39.1243	56.7057
rs9923231	16	31107689	toxicity	A	2A	4551	7291	0.38431	278	2772	0.0911475	1014	1332	0.432225	0.0638789	0.156987	0.00132914	-0.293163	0.047915	-0.341078	-139.386	-446.939	39.1243	56.7057
rs9923231	16	31107689	toxicity	A	2A	4551	7291	0.38431	278	2772	0.0911475	1014	1332	0.432225	0.0638789	0.156987	0.00132914	-0.293163	0.047915	-0.341078	-139.386	-446.939	39.1243	56.7057
rs9923231	16	31107689	toxicity	A	2A	4551	7291	0.38431	278	2772	0.0911475	1014	1332	0.432225	0.0638789	0.156987	0.00132914	-0.293163	0.047915	-0.341078	-139.386	-446.939	39.1243	56.7057
rs9923231	16	31107689	toxicity	A	2A	4551	7291	0.38431	278	2772	0.0911475	1014	1332	0.432225	0.0638789	0.156987	0.00132914	-0.293163	0.047915	-0.341078	-139.386	-446.939	39.1243	56.7057
rs9923231	16	31107689	toxicity	A	2A	4551	7291	0.38431	278	2772	0.0911475	1014	1332	0.432225	0.0638789	0.156987	0.00132914	-0.293163	0.047915	-0.341078	-139.386	-446.939	39.1243	56.7057
rs9923231	16	31107689	toxicity	A	2A	4551	7291	0.38431	278	2772	0.0911475	1014	1332	0.432225	0.0638789	0.156987	0.00132914	-0.293163	0.047915	-0.341078	-139.386	-446.939	39.1243	56.7057
rs9923231	16	31107689	toxicity	A	2A	4551	7291	0.38431	278	2772	0.0911475	1014	1332	0.432225	0.0638789	0.156987	0.00132914	-0.293163	0.047915	-0.341078	-139.386	-446.939	39.1243	56.7057
rs9923231	16	31107689	toxicity	A	2A	4551	7291	0.38431	278	2772	0.0911475	1014	1332	0.432225	0.0638789	0.156987	0.00132914	-0.293163	0.047915	-0.341078	-139.386	-446.939	39.1243	56.7057
rs9923231	16	31107689	toxicity	A	2A	4551	7291	0.38431	278	2772	0.0911475	1014	1332	0.432225	0.0638789	0.156987	0.00132914	-0.293163	0.047915	-0.341078	-139.386	-446.939	39.1243	56.7057
rs9923231	16	31107689	toxicity	A	2A	4551	7291	0.38431	278	2772	0.0911475	1014	1332	0.432225	0.0638789	0.156987	0.00132914	-0.293163	0.047915	-0.341078	-139.386	-446.939	39.1243	56.7057
rs4244285	10	96541616	toxicity	A	3	1742	10074	0.147427	517	2527	0.169842	278	2066	0.118601	0.000634856	0.00513079	0.000938519	0.0224151	-0.0288265	0.0512416	7.11163	37.7186	-7.66866	-49.9844
rs4244285	10	96541616	toxicity	A	3	1742	10074	0.147427	517	2527	0.169842	278	2066	0.118601	0.000634856	0.00513079	0.000938519	0.0224151	-0.0288265	0.0512416	7.11163	37.7186	-7.66866	-49.9844
rs4646427	15	75045692	toxicity	G	3	254	11580	0.0214636	264	2790	0.086444	75	2273	0.0319421	0.0205012	0.0124103	0.000669404	0.0649804	0.0104785	0.0545019	7.01188	122.949	0.559611	20.3974
rs4646427	15	75045692	toxicity	G	3	254	11580	0.0214636	264	2790	0.086444	75	2273	0.0319421	0.0205012	0.0124103	0.000669404	0.0649804	0.0104785	0.0545019	7.01188	122.949	0.559611	20.3974
rs723685	6	110763875	toxicity	G	3	1091	10755	0.0920986	367	2687	0.12017	260	2088	0.110733	0.00145464	0.000213335	0.000556618	0.0280717	0.0186339	0.00943773	5.95874	50.1846	3.77954	33.4883
rs2235040	7	87165750	toxicity	A	3	1536	10314	0.12962	460	2594	0.150622	261	2087	0.111158	0.000619561	0.00330894	0.00042556	0.0210019	-0.0184618	0.0394637	5.88562	36.1181	-4.44521	-32.4784
rs13432159	2	67973887	toxicity	C	3	894	10952	0.0754685	312	2740	0.102228	107	2239	0.0456095	0.00156783	0.011002	0.00187645	0.0267595	-0.029859	0.0566185	4.75508	48.764	-3.61527	-56.1027
rs4994	8	37823798	toxicity	G	3	851	10987	0.0718871	301	2747	0.0987533	375	1963	0.160393	0.00164609	0.00850394	0.0136556	0.0268661	0.0885064	-0.0616402	4.58445	49.1478	20.5583	156.454
rs3025040	6	43753051	toxicity	G	3	1695	10155	0.856962	430	2624	0.859201	567	1781	0.758518	6.68111e-06	0.0165516	0.00998722	0.00223902	-0.0984441	0.100683	3.84253	0.635517	-159.035	-37.8537
rs9923231	16	31107689	toxicity	A	2A	4551	7291	0.38431	278	2772	0.0911475	1014	1332	0.432225	0.0638789	0.156987	0.00132914	-0.293163	0.047915	-0.341078	-139.386	-446.939	39.1243	56.7057
rs9923231	16	31107689	toxicity	A	2A	4551	7291	0.38431	278	2772	0.0911475	1014	1332	0.432225	0.0638789	0.156987	0.00132914	-0.293163	0.047915	-0.341078	-139.386	-446.939	39.1243	56.7057
rs9923231	16	31107689	toxicity	A	2A	4551	7291	0.38431	278	2772	0.0911475	1014	1332	0.432225	0.0638789	0.156987	0.00132914	-0.293163	0.047915	-0.341078	-139.386	-446.939	39.1243	56.7057
rs9923231	16	31107689	toxicity	A	2A	4551	7291	0.38431	278	2772	0.0911475	1014	1332	0.432225	0.0638789	0.156987	0.00132914	-0.293163	0.047915	-0.341078	-139.386	-446.939	39.1243	56.7057
rs9923231	16	31107689	toxicity	A	2A	4551	7291	0.38431	278	2772	0.0911475	1014	1332	0.432225	0.0638789	0.156987	0.00132914	-0.293163	0.047915	-0.341078	-139.386	-446.939	39.1243	56.7057
rs9923231	16	31107689	toxicity	A	2A	4551	7291	0.38431	278	2772	0.0911475	1014	1332	0.432225	0.0638789	0.156987	0.00132914	-0.293163	0.047915	-0.341078	-139.386	-446.939	39.1243	56.7057
rs9923231	16	31107689	toxicity	A	2A	4551	7291	0.38431	278	2772	0.0911475	1014	1332	0.432225	0.0638789	0.156987	0.00132914	-0.293163	0.047915	-0.341078	-139.386	-446.939	39.1243	56.7057
rs9923231	16	31107689	toxicity	A	2A	4551	7291	0.38431	278	2772	0.0911475	1014	1332	0.432225	0.0638789	0.156987	0.00132914	-0.293163	0.047915	-0.341078	-139.386	-446.939	39.1243	56.7057
rs2070401	21	30715485	toxicity	G	3	25	11811	0.0021122	183	2871	0.0599214	74	2272	0.0315431	0.0395567	0.00436538	0.0172508	0.0578092	0.0294309	0.0283784	3.58611	112.032	0.990503	57.8712
rs2070401	21	30715485	toxicity	G	3	25	11811	0.0021122	183	2871	0.0599214	74	2272	0.0315431	0.0395567	0.00436538	0.0172508	0.0578092	0.0294309	0.0283784	3.58611	112.032	0.990503	57.8712
rs2734583	6	31505480	toxicity	G	3	1212	10598	0.102625	360	2688	0.11811	94	2252	0.0400682	0.000413295	0.0194186	0.00646069	0.0154853	-0.0625567	0.078042	3.41816	27.5525	-8.92641	-116.187
rs4986790	9	120475302	toxicity	G	3	672	11182	0.0566897	248	2806	0.081205	103	2243	0.0439045	0.00169069	0.00562488	0.00043691	0.0245153	-0.0127852	0.0373005	3.38052	45.65	-1.28612	-24.2843
rs2229774	12	53605545	toxicity	A	3	833	11019	0.0702835	256	2798	0.0838245	114	2232	0.0485934	0.000441083	0.00477838	0.00104243	0.013541	-0.0216901	0.0352311	2.08678	24.9952	-2.57846	-40.8018
rs7194667	16	48242898	toxicity	C	3	798	11054	0.0673304	244	2808	0.0799476	153	2193	0.0652174	0.000398663	0.000782495	9.85434e-06	0.0126172	-0.00211302	0.0147302	1.85823	23.3761	-0.280076	-3.94596
rs4986893	10	96540410	toxicity	G	3	3	11835	0.999747	0	3052	1	0	2342	1	5.19542e-05	0	4.18645e-05	0.000253421	0.000253421	0	0.506778	6.42223e-05	0.506778	6.42223e-05
rs1799931	8	18258370	toxicity,metabolism/PK	A	3	308	11542	0.0259916	89	2963	0.0291612	232	2116	0.0988075	6.3098e-05	0.0213204	0.0200027	0.00316964	0.0728159	-0.0696463	0.174815	6.16447	9.08736	136.545
rs1799931	8	18258370	toxicity,metabolism/PK	A	3	308	11542	0.0259916	89	2963	0.0291612	232	2116	0.0988075	6.20214e-05	0.0215786	0.0202281	0.00316964	0.0728159	-0.0696463	0.174815	6.16447	9.08736	136.545
rs1799931	8	18258370	toxicity,metabolism/PK	A	3	308	11542	0.0259916	89	2963	0.0291612	232	2116	0.0988075	6.3098e-05	0.0213204	0.0200027	0.00316964	0.0728159	-0.0696463	0.174815	6.16447	9.08736	136.545
rs1799931	8	18258370	toxicity,metabolism/PK	A	3	308	11542	0.0259916	89	2963	0.0291612	232	2116	0.0988075	6.20214e-05	0.0215786	0.0202281	0.00316964	0.0728159	-0.0696463	0.174815	6.16447	9.08736	136.545
rs1799931	8	18258370	toxicity,metabolism/PK	A	3	308	11542	0.0259916	89	2963	0.0291612	232	2116	0.0988075	6.3098e-05	0.0213204	0.0200027	0.00316964	0.0728159	-0.0696463	0.174815	6.16447	9.08736	136.545
rs1799931	8	18258370	toxicity,metabolism/PK	A	3	308	11542	0.0259916	89	2963	0.0291612	232	2116	0.0988075	6.20214e-05	0.0215786	0.0202281	0.00316964	0.0728159	-0.0696463	0.174815	6.16447	9.08736	136.545
rs1799931	8	18258370	toxicity	A	3	308	11542	0.0259916	89	2963	0.0291612	232	2116	0.0988075	6.3098e-05	0.0213204	0.0200027	0.00316964	0.0728159	-0.0696463	0.174815	6.16447	9.08736	136.545
rs1799931	8	18258370	toxicity	A	3	308	11542	0.0259916	89	2963	0.0291612	232	2116	0.0988075	6.20214e-05	0.0215786	0.0202281	0.00316964	0.0728159	-0.0696463	0.174815	6.16447	9.08736	136.545
rs1799931	8	18258370	toxicity	A	3	308	11542	0.0259916	89	2963	0.0291612	232	2116	0.0988075	6.3098e-05	0.0213204	0.0200027	0.00316964	0.0728159	-0.0696463	0.174815	6.16447	9.08736	136.545
rs1799931	8	18258370	toxicity	A	3	308	11542	0.0259916	89	2963	0.0291612	232	2116	0.0988075	6.20214e-05	0.0215786	0.0202281	0.00316964	0.0728159	-0.0696463	0.174815	6.16447	9.08736	136.545
rs1799931	8	18258370	toxicity,metabolism/PK	A	3	308	11538	0.0260003	89	2965	0.0291421	233	2113	0.099318	6.3098e-05	0.0213204	0.0200027	0.00314177	0.0733177	-0.0701759	0.173245	6.1103	9.18805	137.447
rs1799931	8	18258370	toxicity,metabolism/PK	A	3	308	11538	0.0260003	89	2965	0.0291421	233	2113	0.099318	6.20214e-05	0.0215786	0.0202281	0.00314177	0.0733177	-0.0701759	0.173245	6.1103	9.18805	137.447
rs1799931	8	18258370	toxicity,metabolism/PK	A	3	308	11538	0.0260003	89	2965	0.0291421	233	2113	0.099318	6.3098e-05	0.0213204	0.0200027	0.00314177	0.0733177	-0.0701759	0.173245	6.1103	9.18805	137.447
rs1799931	8	18258370	toxicity,metabolism/PK	A	3	308	11538	0.0260003	89	2965	0.0291421	233	2113	0.099318	6.20214e-05	0.0215786	0.0202281	0.00314177	0.0733177	-0.0701759	0.173245	6.1103	9.18805	137.447
rs1799931	8	18258370	toxicity,metabolism/PK	A	3	308	11538	0.0260003	89	2965	0.0291421	233	2113	0.099318	6.3098e-05	0.0213204	0.0200027	0.00314177	0.0733177	-0.0701759	0.173245	6.1103	9.18805	137.447
rs1799931	8	18258370	toxicity,metabolism/PK	A	3	308	11538	0.0260003	89	2965	0.0291421	233	2113	0.099318	6.20214e-05	0.0215786	0.0202281	0.00314177	0.0733177	-0.0701759	0.173245	6.1103	9.18805	137.447
rs1799931	8	18258370	toxicity	A	3	308	11538	0.0260003	89	2965	0.0291421	233	2113	0.099318	6.3098e-05	0.0213204	0.0200027	0.00314177	0.0733177	-0.0701759	0.173245	6.1103	9.18805	137.447
rs1799931	8	18258370	toxicity	A	3	308	11538	0.0260003	89	2965	0.0291421	233	2113	0.099318	6.20214e-05	0.0215786	0.0202281	0.00314177	0.0733177	-0.0701759	0.173245	6.1103	9.18805	137.447
rs1799931	8	18258370	toxicity	A	3	308	11538	0.0260003	89	2965	0.0291421	233	2113	0.099318	6.3098e-05	0.0213204	0.0200027	0.00314177	0.0733177	-0.0701759	0.173245	6.1103	9.18805	137.447
rs1799931	8	18258370	toxicity	A	3	308	11538	0.0260003	89	2965	0.0291421	233	2113	0.099318	6.20214e-05	0.0215786	0.0202281	0.00314177	0.0733177	-0.0701759	0.173245	6.1103	9.18805	137.447
rs10132552	14	101301012	toxicity	G	3	2722	9120	0.22986	703	2351	0.23019	775	1573	0.330068	1.00301e-07	0.012334	0.00746682	0.000330094	0.100208	-0.0998782	0.15186	0.508328	56.1094	144.307
rs10132552	14	101301012	toxicity	G	3	2722	9120	0.22986	703	2351	0.23019	775	1573	0.330068	1.00301e-07	0.012334	0.00746682	0.000330094	0.100208	-0.0998782	0.15186	0.508328	56.1094	144.307
rs7903146	10	114758349	toxicity	A	3	3537	8313	0.298481	912	2142	0.298625	576	1772	0.245315	1.60756e-08	0.00349908	0.00189604	0.000143742	-0.0531659	0.0533096	0.085829	0.201654	-28.9114	-77.4203
rs7903146	10	114758349	toxicity	A	3	3537	8313	0.298481	912	2142	0.298625	576	1772	0.245315	1.60756e-08	0.00349908	0.00189604	0.000143742	-0.0531659	0.0533096	0.085829	0.201654	-28.9114	-77.4203
rs4968187	17	7572442	toxicity	A	3	49	11801	0.00413502	18	3034	0.00589777	345	2003	0.146934	0.000113063	0.0779584	0.104319	0.00176275	0.142799	-0.141036	0.0176853	3.50782	21.5724	264.025
rs9923231	16	31107689	toxicity	A	2A	4551	7291	0.38431	278	2772	0.0911475	1014	1332	0.432225	0.0638789	0.156987	0.00132914	-0.293163	0.047915	-0.341078	-139.386	-446.939	39.1243	56.7057
rs9923231	16	31107689	toxicity	A	2A	4551	7291	0.38431	278	2772	0.0911475	1014	1332	0.432225	0.0638789	0.156987	0.00132914	-0.293163	0.047915	-0.341078	-139.386	-446.939	39.1243	56.7057
rs9923231	16	31107689	toxicity	A	2A	4551	7291	0.38431	278	2772	0.0911475	1014	1332	0.432225	0.0638789	0.156987	0.00132914	-0.293163	0.047915	-0.341078	-139.386	-446.939	39.1243	56.7057
rs9923231	16	31107689	toxicity	A	2A	4551	7291	0.38431	278	2772	0.0911475	1014	1332	0.432225	0.0638789	0.156987	0.00132914	-0.293163	0.047915	-0.341078	-139.386	-446.939	39.1243	56.7057
rs9923231	16	31107689	toxicity	A	2A	4551	7291	0.38431	278	2772	0.0911475	1014	1332	0.432225	0.0638789	0.156987	0.00132914	-0.293163	0.047915	-0.341078	-139.386	-446.939	39.1243	56.7057
rs9923231	16	31107689	toxicity	A	2A	4551	7291	0.38431	278	2772	0.0911475	1014	1332	0.432225	0.0638789	0.156987	0.00132914	-0.293163	0.047915	-0.341078	-139.386	-446.939	39.1243	56.7057
rs9923231	16	31107689	toxicity	A	2A	4551	7291	0.38431	278	2772	0.0911475	1014	1332	0.432225	0.0638789	0.156987	0.00132914	-0.293163	0.047915	-0.341078	-139.386	-446.939	39.1243	56.7057
rs9923231	16	31107689	toxicity	A	2A	4551	7291	0.38431	278	2772	0.0911475	1014	1332	0.432225	0.0638789	0.156987	0.00132914	-0.293163	0.047915	-0.341078	-139.386	-446.939	39.1243	56.7057
rs9923231	16	31107689	toxicity	A	2A	4551	7291	0.38431	278	2772	0.0911475	1014	1332	0.432225	0.0638789	0.156987	0.00132914	-0.293163	0.047915	-0.341078	-139.386	-446.939	39.1243	56.7057
rs9923231	16	31107689	toxicity	A	2A	4551	7291	0.38431	278	2772	0.0911475	1014	1332	0.432225	0.0638789	0.156987	0.00132914	-0.293163	0.047915	-0.341078	-139.386	-446.939	39.1243	56.7057
rs9923231	16	31107689	toxicity	A	2A	4551	7291	0.38431	278	2772	0.0911475	1014	1332	0.432225	0.0638789	0.156987	0.00132914	-0.293163	0.047915	-0.341078	-139.386	-446.939	39.1243	56.7057
rs9923231	16	31107689	toxicity	A	2A	4551	7291	0.38431	278	2772	0.0911475	1014	1332	0.432225	0.0638789	0.156987	0.00132914	-0.293163	0.047915	-0.341078	-139.386	-446.939	39.1243	56.7057
rs9923231	16	31107689	toxicity	A	2A	4551	7291	0.38431	278	2772	0.0911475	1014	1332	0.432225	0.0638789	0.156987	0.00132914	-0.293163	0.047915	-0.341078	-139.386	-446.939	39.1243	56.7057
rs885004	9	86909550	toxicity	A	2B	1551	10303	0.130842	324	2730	0.10609	399	1947	0.170077	0.000907596	0.00867493	0.00179211	-0.0247515	0.0392348	-0.0639864	-5.86444	-43.6386	11.8065	66.6631
rs4148323	2	234669144	toxicity	A	3	10	11844	0.000843597	3	3051	0.000982318	37	2311	0.0157581	3.59779e-06	0.00729929	0.0093062	0.000138721	0.0149145	-0.0147758	0.000253293	0.277189	0.247606	29.5814
rs4148323	2	234669144	toxicity	A	3	10	11844	0.000843597	3	3051	0.000982318	37	2311	0.0157581	3.58279e-06	0.00729929	0.00930533	0.000138721	0.0149145	-0.0147758	0.000253293	0.277189	0.247606	29.5814
rs4148323	2	234669144	toxicity	A	3	10	11844	0.000843597	3	3051	0.000982318	37	2311	0.0157581	3.59779e-06	0.00729929	0.0093062	0.000138721	0.0149145	-0.0147758	0.000253293	0.277189	0.247606	29.5814
rs4148323	2	234669144	toxicity	A	3	10	11844	0.000843597	3	3051	0.000982318	37	2311	0.0157581	3.58279e-06	0.00729929	0.00930533	0.000138721	0.0149145	-0.0147758	0.000253293	0.277189	0.247606	29.5814
rs4148323	2	234669144	toxicity	A	3	10	11844	0.000843597	3	3051	0.000982318	37	2311	0.0157581	3.59779e-06	0.00729929	0.0093062	0.000138721	0.0149145	-0.0147758	0.000253293	0.277189	0.247606	29.5814
rs4148323	2	234669144	toxicity	A	3	10	11844	0.000843597	3	3051	0.000982318	37	2311	0.0157581	3.58279e-06	0.00729929	0.00930533	0.000138721	0.0149145	-0.0147758	0.000253293	0.277189	0.247606	29.5814
rs4148323	2	234669144	toxicity	A	3	10	11844	0.000843597	3	3051	0.000982318	37	2311	0.0157581	3.59779e-06	0.00729929	0.0093062	0.000138721	0.0149145	-0.0147758	0.000253293	0.277189	0.247606	29.5814
rs4148323	2	234669144	toxicity	A	3	10	11844	0.000843597	3	3051	0.000982318	37	2311	0.0157581	3.58279e-06	0.00729929	0.00930533	0.000138721	0.0149145	-0.0147758	0.000253293	0.277189	0.247606	29.5814
rs4148323	2	234669144	toxicity	A	3	10	11844	0.000843597	3	3051	0.000982318	37	2311	0.0157581	3.59779e-06	0.00729929	0.0093062	0.000138721	0.0149145	-0.0147758	0.000253293	0.277189	0.247606	29.5814
rs4148323	2	234669144	toxicity	A	3	10	11844	0.000843597	3	3051	0.000982318	37	2311	0.0157581	3.58279e-06	0.00729929	0.00930533	0.000138721	0.0149145	-0.0147758	0.000253293	0.277189	0.247606	29.5814
rs885004	9	86909550	toxicity	A	2B	1551	10303	0.130842	324	2730	0.10609	399	1947	0.170077	0.000907596	0.00867493	0.00179211	-0.0247515	0.0392348	-0.0639864	-5.86444	-43.6386	11.8065	66.6631
rs1127354	20	3193842	toxicity	C	2B	886	10966	0.925245	127	2925	0.958388	93	2255	0.960392	0.00282373	2.52507e-05	0.00265597	0.0331433	0.0351471	-0.00200388	62.4297	3.85679	66.2747	4.01955
rs1127354	20	3193842	toxicity	C	2B	886	10966	0.925245	127	2925	0.958388	93	2255	0.960392	0.00282373	2.52507e-05	0.00265597	0.0331433	0.0351471	-0.00200388	62.4297	3.85679	66.2747	4.01955
rs1127354	20	3193842	toxicity	C	2B	886	10966	0.925245	127	2925	0.958388	93	2255	0.960392	0.00282373	2.52507e-05	0.00265597	0.0331433	0.0351471	-0.00200388	62.4297	3.85679	66.2747	4.01955
rs1127354	20	3193842	toxicity	C	2B	886	10966	0.925245	127	2925	0.958388	93	2255	0.960392	0.00282373	2.52507e-05	0.00265597	0.0331433	0.0351471	-0.00200388	62.4297	3.85679	66.2747	4.01955
rs1127354	20	3193842	toxicity	C	2B	886	10966	0.925245	127	2925	0.958388	93	2255	0.960392	0.00282373	2.52507e-05	0.00265597	0.0331433	0.0351471	-0.00200388	62.4297	3.85679	66.2747	4.01955
rs1127354	20	3193842	toxicity	C	2B	886	10966	0.925245	127	2925	0.958388	93	2255	0.960392	0.00282373	2.52507e-05	0.00265597	0.0331433	0.0351471	-0.00200388	62.4297	3.85679	66.2747	4.01955
rs1127354	20	3193842	toxicity	C	2B	886	10966	0.925245	127	2925	0.958388	93	2255	0.960392	0.00282373	2.52507e-05	0.00265597	0.0331433	0.0351471	-0.00200388	62.4297	3.85679	66.2747	4.01955
rs1127354	20	3193842	toxicity	C	2B	886	10966	0.925245	127	2925	0.958388	93	2255	0.960392	0.00282373	2.52507e-05	0.00265597	0.0331433	0.0351471	-0.00200388	62.4297	3.85679	66.2747	4.01955
rs1933437	13	28624294	toxicity	G	2B	4710	7138	0.397535	2018	1036	0.660773	992	1356	0.422487	0.045592	0.0565503	0.000357607	0.263237	0.0249518	0.238286	278.586	247.888	20.461	29.4425
rs1933437	13	28624294	toxicity	G	2B	4710	7138	0.397535	2018	1036	0.660773	992	1356	0.422487	0.045592	0.0565503	0.000357607	0.263237	0.0249518	0.238286	278.586	247.888	20.461	29.4425
rs3813929	23	113818520	toxicity	G	2B	2036	9768	0.827516	110	2942	0.963958	358	1988	0.8474	0.0245886	0.0421605	0.000389018	0.136442	0.0198837	0.116558	244.432	28.4517	33.3036	6.46389
rs3813929	23	113818520	toxicity	G	2B	2036	9768	0.827516	110	2942	0.963958	358	1988	0.8474	0.0245886	0.0421605	0.000389018	0.136442	0.0198837	0.116558	244.432	28.4517	33.3036	6.46389
rs3813929	23	113818520	toxicity	G	2B	2036	9768	0.827516	110	2942	0.963958	358	1988	0.8474	0.0245886	0.0421605	0.000389018	0.136442	0.0198837	0.116558	244.432	28.4517	33.3036	6.46389
rs4148323	2	234669144	toxicity	A	3	10	11840	0.000843882	3	3051	0.000982318	37	2311	0.0157581	3.59779e-06	0.00729929	0.0093062	0.000138436	0.0149142	-0.0147758	0.000252813	0.27662	0.247605	29.5808
rs4148323	2	234669144	toxicity	A	3	10	11840	0.000843882	3	3051	0.000982318	37	2311	0.0157581	3.58279e-06	0.00729929	0.00930533	0.000138436	0.0149142	-0.0147758	0.000252813	0.27662	0.247605	29.5808
rs4148323	2	234669144	toxicity	A	3	10	11840	0.000843882	3	3051	0.000982318	37	2311	0.0157581	3.59779e-06	0.00729929	0.0093062	0.000138436	0.0149142	-0.0147758	0.000252813	0.27662	0.247605	29.5808
rs4148323	2	234669144	toxicity	A	3	10	11840	0.000843882	3	3051	0.000982318	37	2311	0.0157581	3.58279e-06	0.00729929	0.00930533	0.000138436	0.0149142	-0.0147758	0.000252813	0.27662	0.247605	29.5808
rs4148323	2	234669144	toxicity	A	3	10	11840	0.000843882	3	3051	0.000982318	37	2311	0.0157581	3.59779e-06	0.00729929	0.0093062	0.000138436	0.0149142	-0.0147758	0.000252813	0.27662	0.247605	29.5808
rs4148323	2	234669144	toxicity	A	3	10	11840	0.000843882	3	3051	0.000982318	37	2311	0.0157581	3.58279e-06	0.00729929	0.00930533	0.000138436	0.0149142	-0.0147758	0.000252813	0.27662	0.247605	29.5808
rs4148323	2	234669144	toxicity	A	3	10	11840	0.000843882	3	3051	0.000982318	37	2311	0.0157581	3.59779e-06	0.00729929	0.0093062	0.000138436	0.0149142	-0.0147758	0.000252813	0.27662	0.247605	29.5808
rs4148323	2	234669144	toxicity	A	3	10	11840	0.000843882	3	3051	0.000982318	37	2311	0.0157581	3.58279e-06	0.00729929	0.00930533	0.000138436	0.0149142	-0.0147758	0.000252813	0.27662	0.247605	29.5808
rs4148323	2	234669144	toxicity	A	3	10	11840	0.000843882	3	3051	0.000982318	37	2311	0.0157581	3.59779e-06	0.00729929	0.0093062	0.000138436	0.0149142	-0.0147758	0.000252813	0.27662	0.247605	29.5808
rs4148323	2	234669144	toxicity	A	3	10	11840	0.000843882	3	3051	0.000982318	37	2311	0.0157581	3.58279e-06	0.00729929	0.00930533	0.000138436	0.0149142	-0.0147758	0.000252813	0.27662	0.247605	29.5808
rs429358	19	45411941	toxicity	.	3	0	11782	0	0	3024	0	0	2344	0	0	0	0	0	0	0	0	0	0	0
rs429358	19	45411941	toxicity	.	3	0	11782	0	0	3024	0	0	2344	0	0	0	0	0	0	0	0	0	0	0
rs79206939	16	53860052	toxicity	A	3	2	11852	0.000168719	0	3054	0	0	2348	0	3.45679e-05	0	2.78981e-05	-0.000168719	-0.000168719	0	-2.84662e-05	-0.33741	-2.84662e-05	-0.33741
rs3813929	23	113818520	toxicity	G	2B	2036	9768	0.827516	110	2942	0.963958	358	1988	0.8474	0.0245886	0.0421605	0.000389018	0.136442	0.0198837	0.116558	244.432	28.4517	33.3036	6.46389
rs1872328	2	54395259	toxicity	A	2B	336	11496	0.0283976	497	2553	0.162951	111	2237	0.0472743	0.0558285	0.0329041	0.00161263	0.134553	0.0188767	0.115677	25.7465	243.36	1.42844	36.325
rs1872328	2	54395259	toxicity	A	2B	336	11496	0.0283976	497	2553	0.162951	111	2237	0.0472743	0.0558285	0.0329041	0.00161263	0.134553	0.0188767	0.115677	25.7465	243.36	1.42844	36.325
rs4986893	10	96540410	toxicity	A	3	3	11835	0.000253421	0	3052	0	0	2342	0	5.19542e-05	0	4.18645e-05	-0.000253421	-0.000253421	0	-6.42223e-05	-0.506778	-6.42223e-05	-0.506778
rs4148323	2	234669144	toxicity	A	2A	10	11844	0.000843597	3	3051	0.000982318	37	2311	0.0157581	3.59779e-06	0.00729929	0.0093062	0.000138721	0.0149145	-0.0147758	0.000253293	0.277189	0.247606	29.5814
rs4148323	2	234669144	toxicity	A	2A	10	11844	0.000843597	3	3051	0.000982318	37	2311	0.0157581	3.58279e-06	0.00729929	0.00930533	0.000138721	0.0149145	-0.0147758	0.000253293	0.277189	0.247606	29.5814
rs1801158	1	97981421	toxicity	A	3	246	11608	0.0207525	5	3049	0.0016372	29	2317	0.0123615	0.00359565	0.00451651	0.000511322	-0.0191153	-0.00839102	-0.0107243	-0.427985	-37.8026	-0.27786	-16.5042
rs1801158	1	97981421	toxicity	A	3	246	11608	0.0207525	5	3049	0.0016372	29	2317	0.0123615	0.00359565	0.00451651	0.000511322	-0.0191153	-0.00839102	-0.0107243	-0.427985	-37.8026	-0.27786	-16.5042
rs1801158	1	97981421	toxicity	A	3	246	11608	0.0207525	5	3049	0.0016372	29	2317	0.0123615	0.00359565	0.00451651	0.000511322	-0.0191153	-0.00839102	-0.0107243	-0.427985	-37.8026	-0.27786	-16.5042
rs1801158	1	97981421	toxicity	A	3	246	11608	0.0207525	5	3049	0.0016372	29	2317	0.0123615	0.00359565	0.00451651	0.000511322	-0.0191153	-0.00839102	-0.0107243	-0.427985	-37.8026	-0.27786	-16.5042
rs1801158	1	97981421	toxicity	A	3	246	11608	0.0207525	5	3049	0.0016372	29	2317	0.0123615	0.00359565	0.00451651	0.000511322	-0.0191153	-0.00839102	-0.0107243	-0.427985	-37.8026	-0.27786	-16.5042
rs1801158	1	97981421	toxicity	A	3	246	11608	0.0207525	5	3049	0.0016372	29	2317	0.0123615	0.00359565	0.00451651	0.000511322	-0.0191153	-0.00839102	-0.0107243	-0.427985	-37.8026	-0.27786	-16.5042
rs4646425	15	75043281	toxicity	A	3	253	11579	0.0213827	14	3032	0.00459619	57	2285	0.0243382	0.00260326	0.00736501	5.63185e-05	-0.0167865	0.00295548	-0.019742	-0.436094	-33.1369	0.135127	5.77584
rs4646425	15	75043281	toxicity	A	3	253	11579	0.0213827	14	3032	0.00459619	57	2285	0.0243382	0.00260326	0.00736501	5.63185e-05	-0.0167865	0.00295548	-0.019742	-0.436094	-33.1369	0.135127	5.77584
rs4148323	2	234669144	toxicity	A	2A	10	11844	0.000843597	3	3051	0.000982318	37	2311	0.0157581	3.59779e-06	0.00729929	0.0093062	0.000138721	0.0149145	-0.0147758	0.000253293	0.277189	0.247606	29.5814
rs4148323	2	234669144	toxicity	A	2A	10	11844	0.000843597	3	3051	0.000982318	37	2311	0.0157581	3.58279e-06	0.00729929	0.00930533	0.000138721	0.0149145	-0.0147758	0.000253293	0.277189	0.247606	29.5814
rs4148323	2	234669144	toxicity	A	2A	10	11844	0.000843597	3	3051	0.000982318	37	2311	0.0157581	3.59779e-06	0.00729929	0.0093062	0.000138721	0.0149145	-0.0147758	0.000253293	0.277189	0.247606	29.5814
rs4148323	2	234669144	toxicity	A	2A	10	11844	0.000843597	3	3051	0.000982318	37	2311	0.0157581	3.58279e-06	0.00729929	0.00930533	0.000138721	0.0149145	-0.0147758	0.000253293	0.277189	0.247606	29.5814
rs12132152	1	97523004	toxicity	A	3	400	11380	0.0339559	28	3008	0.00922266	53	2279	0.0227273	0.00355274	0.00301509	0.000559766	-0.0247332	-0.0112286	-0.0135046	-1.06794	-48.3984	-0.636471	-21.8207
rs12132152	1	97523004	toxicity	A	3	400	11380	0.0339559	28	3008	0.00922266	53	2279	0.0227273	0.00355274	0.00301509	0.000559766	-0.0247332	-0.0112286	-0.0135046	-1.06794	-48.3984	-0.636471	-21.8207
rs12132152	1	97523004	toxicity	A	3	400	11380	0.0339559	28	3008	0.00922266	53	2279	0.0227273	0.00355274	0.00301509	0.000559766	-0.0247332	-0.0112286	-0.0135046	-1.06794	-48.3984	-0.636471	-21.8207
rs17376848	1	97915624	toxicity	G	3	504	11318	0.0426324	69	2985	0.0225933	179	2165	0.0763652	0.00176902	0.0162061	0.0034241	-0.0200391	0.0337328	-0.0537719	-1.30706	-38.7711	4.01412	63.4515
rs17376848	1	97915624	toxicity	G	3	504	11318	0.0426324	69	2985	0.0225933	179	2165	0.0763652	0.00176902	0.0162061	0.0034241	-0.0200391	0.0337328	-0.0537719	-1.30706	-38.7711	4.01412	63.4515
rs17376848	1	97915624	toxicity	G	3	504	11318	0.0426324	69	2985	0.0225933	179	2165	0.0763652	0.00176902	0.0162061	0.0034241	-0.0200391	0.0337328	-0.0537719	-1.30706	-38.7711	4.01412	63.4515
rs17376848	1	97915624	toxicity	G	3	504	11318	0.0426324	69	2985	0.0225933	179	2165	0.0763652	0.00176902	0.0162061	0.0034241	-0.0200391	0.0337328	-0.0537719	-1.30706	-38.7711	4.01412	63.4515
rs17376848	1	97915624	toxicity	G	3	504	11318	0.0426324	69	2985	0.0225933	179	2165	0.0763652	0.00176902	0.0162061	0.0034241	-0.0200391	0.0337328	-0.0537719	-1.30706	-38.7711	4.01412	63.4515
rs17376848	1	97915624	toxicity	G	3	504	11318	0.0426324	69	2985	0.0225933	179	2165	0.0763652	0.00176902	0.0162061	0.0034241	-0.0200391	0.0337328	-0.0537719	-1.30706	-38.7711	4.01412	63.4515
rs17376848	1	97915624	toxicity	G	3	504	11318	0.0426324	69	2985	0.0225933	179	2165	0.0763652	0.00176902	0.0162061	0.0034241	-0.0200391	0.0337328	-0.0537719	-1.30706	-38.7711	4.01412	63.4515
rs1800460	6	18139228	toxicity	A	3	436	11350	0.036993	20	3024	0.0065703	74	2268	0.0315969	0.00518565	0.00931765	0.000114571	-0.0304227	-0.00539612	-0.0250266	-1.32532	-59.5202	-0.370119	-10.4221
rs1800460	6	18139228	toxicity	A	3	436	11350	0.036993	20	3024	0.0065703	74	2268	0.0315969	0.005066	0.00897611	0.000115726	-0.0304227	-0.00539612	-0.0250266	-1.32532	-59.5202	-0.370119	-10.4221
rs1800460	6	18139228	toxicity	A	3	436	11350	0.036993	20	3024	0.0065703	74	2268	0.0315969	0.00518565	0.00931765	0.000114571	-0.0304227	-0.00539612	-0.0250266	-1.32532	-59.5202	-0.370119	-10.4221
rs1800460	6	18139228	toxicity	A	3	436	11350	0.036993	20	3024	0.0065703	74	2268	0.0315969	0.005066	0.00897611	0.000115726	-0.0304227	-0.00539612	-0.0250266	-1.32532	-59.5202	-0.370119	-10.4221
rs1800460	6	18139228	toxicity	A	3	436	11350	0.036993	20	3024	0.0065703	74	2268	0.0315969	0.00518565	0.00931765	0.000114571	-0.0304227	-0.00539612	-0.0250266	-1.32532	-59.5202	-0.370119	-10.4221
rs1800460	6	18139228	toxicity	A	3	436	11350	0.036993	20	3024	0.0065703	74	2268	0.0315969	0.005066	0.00897611	0.000115726	-0.0304227	-0.00539612	-0.0250266	-1.32532	-59.5202	-0.370119	-10.4221
rs1800460	6	18139228	toxicity	A	3	436	11350	0.036993	20	3024	0.0065703	74	2268	0.0315969	0.00518565	0.00931765	0.000114571	-0.0304227	-0.00539612	-0.0250266	-1.32532	-59.5202	-0.370119	-10.4221
rs1800460	6	18139228	toxicity	A	3	436	11350	0.036993	20	3024	0.0065703	74	2268	0.0315969	0.005066	0.00897611	0.000115726	-0.0304227	-0.00539612	-0.0250266	-1.32532	-59.5202	-0.370119	-10.4221
rs1800460	6	18139228	toxicity	A	3	436	11350	0.036993	20	3024	0.0065703	74	2268	0.0315969	0.00518565	0.00931765	0.000114571	-0.0304227	-0.00539612	-0.0250266	-1.32532	-59.5202	-0.370119	-10.4221
rs1800460	6	18139228	toxicity	A	3	436	11350	0.036993	20	3024	0.0065703	74	2268	0.0315969	0.005066	0.00897611	0.000115726	-0.0304227	-0.00539612	-0.0250266	-1.32532	-59.5202	-0.370119	-10.4221
rs1800460	6	18139228	toxicity	A	3	436	11368	0.0369366	19	3033	0.00622543	74	2270	0.03157	0.00518565	0.00931765	0.000114571	-0.0307112	-0.00536667	-0.0253445	-1.32556	-60.0969	-0.367652	-10.3657
rs1800460	6	18139228	toxicity	A	3	436	11368	0.0369366	19	3033	0.00622543	74	2270	0.03157	0.005066	0.00897611	0.000115726	-0.0307112	-0.00536667	-0.0253445	-1.32556	-60.0969	-0.367652	-10.3657
rs1800460	6	18139228	toxicity	A	3	436	11368	0.0369366	19	3033	0.00622543	74	2270	0.03157	0.00518565	0.00931765	0.000114571	-0.0307112	-0.00536667	-0.0253445	-1.32556	-60.0969	-0.367652	-10.3657
rs1800460	6	18139228	toxicity	A	3	436	11368	0.0369366	19	3033	0.00622543	74	2270	0.03157	0.005066	0.00897611	0.000115726	-0.0307112	-0.00536667	-0.0253445	-1.32556	-60.0969	-0.367652	-10.3657
rs1800460	6	18139228	toxicity	A	3	436	11368	0.0369366	19	3033	0.00622543	74	2270	0.03157	0.00518565	0.00931765	0.000114571	-0.0307112	-0.00536667	-0.0253445	-1.32556	-60.0969	-0.367652	-10.3657
rs1800460	6	18139228	toxicity	A	3	436	11368	0.0369366	19	3033	0.00622543	74	2270	0.03157	0.005066	0.00897611	0.000115726	-0.0307112	-0.00536667	-0.0253445	-1.32556	-60.0969	-0.367652	-10.3657
rs1800460	6	18139228	toxicity	A	3	436	11368	0.0369366	19	3033	0.00622543	74	2270	0.03157	0.00518565	0.00931765	0.000114571	-0.0307112	-0.00536667	-0.0253445	-1.32556	-60.0969	-0.367652	-10.3657
rs1800460	6	18139228	toxicity	A	3	436	11368	0.0369366	19	3033	0.00622543	74	2270	0.03157	0.005066	0.00897611	0.000115726	-0.0307112	-0.00536667	-0.0253445	-1.32556	-60.0969	-0.367652	-10.3657
rs1800460	6	18139228	toxicity	A	3	436	11368	0.0369366	19	3033	0.00622543	74	2270	0.03157	0.00518565	0.00931765	0.000114571	-0.0307112	-0.00536667	-0.0253445	-1.32556	-60.0969	-0.367652	-10.3657
rs1800460	6	18139228	toxicity	A	3	436	11368	0.0369366	19	3033	0.00622543	74	2270	0.03157	0.005066	0.00897611	0.000115726	-0.0307112	-0.00536667	-0.0253445	-1.32556	-60.0969	-0.367652	-10.3657
rs8187707	10	101610533	toxicity	A	4	719	11117	0.0607469	116	2936	0.0380079	107	2239	0.0456095	0.00159176	0.000358523	0.000576733	-0.022739	-0.0151373	-0.00760168	-2.24558	-43.2324	-1.60995	-28.6647
rs4553808	2	204731005	toxicity	G	3	2054	9798	0.173304	508	2546	0.166339	323	2025	0.137564	5.55201e-05	0.00156313	0.00126487	-0.00696486	-0.0357402	0.0287753	-2.36557	-11.5641	-11.1105	-60.3699
rs4553808	2	204731005	toxicity	G	3	2054	9798	0.173304	508	2546	0.166339	323	2025	0.137564	5.55201e-05	0.00156313	0.00126487	-0.00696486	-0.0357402	0.0287753	-2.36557	-11.5641	-11.1105	-60.3699
rs45511401	16	16173232	toxicity,metabolism/PK	A	3	598	11252	0.0504641	33	3021	0.0108055	54	2294	0.0229983	0.00632002	0.00230543	0.00237653	-0.0396586	-0.0274658	-0.0121928	-2.42987	-76.8874	-2.01771	-52.914
rs2273697	10	101563815	toxicity,metabolism/PK	A	3	2388	9452	0.201689	597	2457	0.195481	381	1965	0.162404	3.91998e-05	0.00181258	0.001356	-0.00620785	-0.0392851	0.0330772	-2.46558	-9.95013	-14.3034	-64.2668
rs2273697	10	101563815	toxicity	A	3	2388	9452	0.201689	597	2457	0.195481	381	1965	0.162404	3.91998e-05	0.00181258	0.001356	-0.00620785	-0.0392851	0.0330772	-2.46558	-9.95013	-14.3034	-64.2668
rs2273697	10	101563815	toxicity	A	3	2388	9452	0.201689	597	2457	0.195481	381	1965	0.162404	3.91998e-05	0.00181258	0.001356	-0.00620785	-0.0392851	0.0330772	-2.46558	-9.95013	-14.3034	-64.2668
rs2273697	10	101563815	toxicity	A	3	2388	9452	0.201689	597	2457	0.195481	381	1965	0.162404	3.91998e-05	0.00181258	0.001356	-0.00620785	-0.0392851	0.0330772	-2.46558	-9.95013	-14.3034	-64.2668
rs2273697	10	101563815	toxicity	A	3	2388	9452	0.201689	597	2457	0.195481	381	1965	0.162404	3.91998e-05	0.00181258	0.001356	-0.00620785	-0.0392851	0.0330772	-2.46558	-9.95013	-14.3034	-64.2668
rs2273697	10	101563815	toxicity	A	3	2388	9452	0.201689	597	2457	0.195481	381	1965	0.162404	3.91998e-05	0.00181258	0.001356	-0.00620785	-0.0392851	0.0330772	-2.46558	-9.95013	-14.3034	-64.2668
rs2273697	10	101563815	toxicity	A	3	2388	9452	0.201689	597	2457	0.195481	381	1965	0.162404	3.91998e-05	0.00181258	0.001356	-0.00620785	-0.0392851	0.0330772	-2.46558	-9.95013	-14.3034	-64.2668
rs2273697	10	101563815	toxicity	A	3	2388	9452	0.201689	597	2457	0.195481	381	1965	0.162404	3.91998e-05	0.00181258	0.001356	-0.00620785	-0.0392851	0.0330772	-2.46558	-9.95013	-14.3034	-64.2668
rs78428806	6	138435207	toxicity	A	3	603	11247	0.0508861	25	3029	0.00818599	57	2291	0.024276	0.00736002	0.00425553	0.00220501	-0.0427001	-0.0266101	-0.01609	-2.52238	-82.8778	-2.00007	-51.2201
rs4148323	2	234669144	toxicity	A	2A	10	11844	0.000843597	3	3051	0.000982318	37	2311	0.0157581	3.59779e-06	0.00729929	0.0093062	0.000138721	0.0149145	-0.0147758	0.000253293	0.277189	0.247606	29.5814
rs4148323	2	234669144	toxicity	A	2A	10	11844	0.000843597	3	3051	0.000982318	37	2311	0.0157581	3.58279e-06	0.00729929	0.00930533	0.000138721	0.0149145	-0.0147758	0.000253293	0.277189	0.247606	29.5814
rs4148323	2	234669144	toxicity	A	2A	10	11844	0.000843597	3	3051	0.000982318	37	2311	0.0157581	3.59779e-06	0.00729929	0.0093062	0.000138721	0.0149145	-0.0147758	0.000253293	0.277189	0.247606	29.5814
rs4148323	2	234669144	toxicity	A	2A	10	11844	0.000843597	3	3051	0.000982318	37	2311	0.0157581	3.58279e-06	0.00729929	0.00930533	0.000138721	0.0149145	-0.0147758	0.000253293	0.277189	0.247606	29.5814
rs4148323	2	234669144	toxicity	A	2A	10	11844	0.000843597	3	3051	0.000982318	37	2311	0.0157581	3.59779e-06	0.00729929	0.0093062	0.000138721	0.0149145	-0.0147758	0.000253293	0.277189	0.247606	29.5814
rs1127354	20	3193842	toxicity	A	3	886	10966	0.0747553	127	2925	0.0416121	93	2255	0.0396082	0.00282373	2.52507e-05	0.00265597	-0.0331433	-0.0351471	0.00200388	-3.85679	-62.4297	-4.01955	-66.2747
rs1127354	20	3193842	toxicity	A	3	886	10966	0.0747553	127	2925	0.0416121	93	2255	0.0396082	0.00282373	2.52507e-05	0.00265597	-0.0331433	-0.0351471	0.00200388	-3.85679	-62.4297	-4.01955	-66.2747
rs2073724	6	31129707	toxicity	A	3	989	10845	0.0835728	163	2883	0.0535128	302	2044	0.12873	0.00205958	0.0176463	0.00340223	-0.03006	0.045157	-0.0752169	-4.12079	-55.9991	9.58694	80.727
rs4148323	2	234669144	toxicity	A	2A	10	11844	0.000843597	3	3051	0.000982318	37	2311	0.0157581	3.58279e-06	0.00729929	0.00930533	0.000138721	0.0149145	-0.0147758	0.000253293	0.277189	0.247606	29.5814
rs4148323	2	234669144	toxicity	A	2A	10	11844	0.000843597	3	3051	0.000982318	37	2311	0.0157581	3.59779e-06	0.00729929	0.0093062	0.000138721	0.0149145	-0.0147758	0.000253293	0.277189	0.247606	29.5814
rs4148323	2	234669144	toxicity	A	2A	10	11844	0.000843597	3	3051	0.000982318	37	2311	0.0157581	3.58279e-06	0.00729929	0.00930533	0.000138721	0.0149145	-0.0147758	0.000253293	0.277189	0.247606	29.5814
rs4148323	2	234669144	toxicity	A	2A	10	11840	0.000843882	3	3051	0.000982318	37	2311	0.0157581	3.59779e-06	0.00729929	0.0093062	0.000138436	0.0149142	-0.0147758	0.000252813	0.27662	0.247605	29.5808
rs4148323	2	234669144	toxicity	A	2A	10	11840	0.000843882	3	3051	0.000982318	37	2311	0.0157581	3.58279e-06	0.00729929	0.00930533	0.000138436	0.0149142	-0.0147758	0.000252813	0.27662	0.247605	29.5808
rs4148323	2	234669144	toxicity	A	2A	10	11840	0.000843882	3	3051	0.000982318	37	2311	0.0157581	3.59779e-06	0.00729929	0.0093062	0.000138436	0.0149142	-0.0147758	0.000252813	0.27662	0.247605	29.5808
rs1057910	10	96741053	toxicity,metabolism/PK	C	3	786	11006	0.0666554	33	3019	0.0108126	104	2240	0.0443686	0.00977056	0.0111804	0.00116457	-0.0558428	-0.0222868	-0.033556	-4.32603	-107.36	-2.47436	-42.0992
rs1057910	10	96741053	toxicity	C	3	786	11006	0.0666554	33	3019	0.0108126	104	2240	0.0443686	0.00977056	0.0111804	0.00116457	-0.0558428	-0.0222868	-0.033556	-4.32603	-107.36	-2.47436	-42.0992
rs1057910	10	96741053	toxicity	C	3	786	11006	0.0666554	33	3019	0.0108126	104	2240	0.0443686	0.00977056	0.0111804	0.00116457	-0.0558428	-0.0222868	-0.033556	-4.32603	-107.36	-2.47436	-42.0992
rs1736557	1	171080080	toxicity	A	3	867	10929	0.0734995	97	2947	0.031866	180	2166	0.0767263	0.00465291	0.0101471	2.10169e-05	-0.0416335	0.00322685	-0.0448604	-4.38674	-78.8803	0.484756	5.96895
rs1736557	1	171080080	toxicity	A	3	867	10929	0.0734995	97	2947	0.031866	180	2166	0.0767263	0.00465291	0.0101471	2.10169e-05	-0.0416335	0.00322685	-0.0448604	-4.38674	-78.8803	0.484756	5.96895
rs4148323	2	234669144	toxicity	A	2A	10	11840	0.000843882	3	3051	0.000982318	37	2311	0.0157581	3.58279e-06	0.00729929	0.00930533	0.000138436	0.0149142	-0.0147758	0.000252813	0.27662	0.247605	29.5808
rs1800566	16	69745145	toxicity	A	3	2240	9608	0.189061	538	2512	0.176393	805	1541	0.343137	0.000172237	0.0365489	0.0194365	-0.012668	0.154076	-0.166744	-4.62958	-20.7064	81.9989	226.153
rs130072	6	31112484	toxicity	A	3	986	10826	0.0834744	143	2903	0.0469468	302	2036	0.12917	0.00309716	0.0219062	0.00348094	-0.0365276	0.0456958	-0.0822234	-4.76398	-68.2913	9.71697	81.6746
rs11600347	11	128733314	toxicity	A	3	920	10914	0.0777421	55	2991	0.0180565	217	2131	0.0924191	0.00947165	0.0283876	0.000403551	-0.0596856	0.014677	-0.0743626	-5.7178	-113.653	2.49745	26.8565
rs2292997	3	183724072	toxicity	A	3	1367	10483	0.115359	264	2790	0.086444	375	1971	0.159847	0.00139765	0.0126888	0.00253614	-0.0289146	0.0444879	-0.0734025	-5.83505	-51.9942	12.2433	76.7325
rs4148323	2	234669144	toxicity	A	2A	10	11840	0.000843882	3	3051	0.000982318	37	2311	0.0157581	3.59779e-06	0.00729929	0.0093062	0.000138436	0.0149142	-0.0147758	0.000252813	0.27662	0.247605	29.5808
rs4148323	2	234669144	toxicity	A	2A	10	11840	0.000843882	3	3051	0.000982318	37	2311	0.0157581	3.58279e-06	0.00729929	0.00930533	0.000138436	0.0149142	-0.0147758	0.000252813	0.27662	0.247605	29.5808
rs1799931	8	18258370	toxicity	G	3	308	11538	0.974	89	2965	0.970858	233	2113	0.900682	6.3098e-05	0.0213204	0.0200027	-0.00314177	-0.0733177	0.0701759	-6.1103	-0.173245	-137.447	-9.18805
rs1799931	8	18258370	toxicity	G	3	308	11538	0.974	89	2965	0.970858	233	2113	0.900682	6.20214e-05	0.0215786	0.0202281	-0.00314177	-0.0733177	0.0701759	-6.1103	-0.173245	-137.447	-9.18805
rs4363657	12	21368722	toxicity	G	3	1966	9834	0.16661	448	2600	0.146982	368	1976	0.156997	0.000461663	0.000191909	9.27384e-05	-0.0196285	-0.00961358	-0.010015	-6.15535	-33.1017	-3.11102	-16.1161
rs4363657	12	21368722	toxicity	G	3	1966	9834	0.16661	448	2600	0.146982	368	1976	0.156997	0.000461663	0.000191909	9.27384e-05	-0.0196285	-0.00961358	-0.010015	-6.15535	-33.1017	-3.11102	-16.1161
rs1799931	8	18258370	toxicity	G	3	308	11542	0.974008	89	2963	0.970839	232	2116	0.901193	6.3098e-05	0.0213204	0.0200027	-0.00316964	-0.0728159	0.0696463	-6.16447	-0.174815	-136.545	-9.08736
rs1799931	8	18258370	toxicity	G	3	308	11542	0.974008	89	2963	0.970839	232	2116	0.901193	6.20214e-05	0.0215786	0.0202281	-0.00316964	-0.0728159	0.0696463	-6.16447	-0.174815	-136.545	-9.08736
rs11545078	8	63938764	toxicity	A	3	1112	10734	0.0938713	154	2894	0.0505249	114	2232	0.0485934	0.00393212	1.94203e-05	0.00358408	-0.0433464	-0.045278	0.00193158	-6.25906	-80.4338	-6.45052	-84.1055
rs11545078	8	63938764	toxicity	A	3	1112	10734	0.0938713	154	2894	0.0505249	114	2232	0.0485934	0.00393212	1.94203e-05	0.00358408	-0.0433464	-0.045278	0.00193158	-6.25906	-80.4338	-6.45052	-84.1055
rs4788863	17	73089852	toxicity	A	3	3184	8642	0.269237	779	2257	0.256588	847	1497	0.361348	0.000133011	0.012795	0.00575452	-0.0126497	0.0921108	-0.104761	-6.65151	-18.6478	58.0838	126.138
rs3087374	15	89859994	toxicity	A	3	979	10869	0.08263	38	3014	0.0124509	98	2250	0.0417376	0.0126137	0.00858562	0.00329238	-0.0701791	-0.0408923	-0.0292868	-6.67269	-133.686	-5.08568	-76.699
rs10841753	12	21321370	toxicity	G	3	2212	9630	0.186793	510	2544	0.166994	554	1792	0.236147	0.000427804	0.00742647	0.00214191	-0.0197987	0.0493539	-0.0691525	-7.00451	-32.5928	20.8737	77.834
rs310786	12	77436148	toxicity	G	3	1565	10235	0.132627	314	2740	0.102816	461	1883	0.196672	0.00131363	0.0176006	0.00462107	-0.0298111	0.0640452	-0.0938564	-7.01883	-52.6035	21.0901	107
rs1800629	6	31543031	toxicity	A	3	1839	9989	0.155479	399	2651	0.13082	208	2138	0.0886616	0.000775443	0.00437479	0.00499047	-0.0246589	-0.066817	0.0421581	-7.05979	-42.2579	-16.3127	-117.321
rs1800629	6	31543031	toxicity	A	3	1839	9989	0.155479	399	2651	0.13082	208	2138	0.0886616	0.000775443	0.00437479	0.00499047	-0.0246589	-0.066817	0.0421581	-7.05979	-42.2579	-16.3127	-117.321
rs11649514	16	24186561	toxicity,other	A	3	1070	10722	0.0907395	36	3006	0.0118343	115	2221	0.0492295	0.0147094	0.0125902	0.00309466	-0.0789052	-0.04151	-0.0373951	-8.0936	-149.717	-5.81012	-77.2099
rs12746200	1	186849186	toxicity	G	3	1091	10743	0.092192	59	2993	0.0193316	281	2065	0.119778	0.0121378	0.0420075	0.0012023	-0.0728604	0.0275864	-0.100447	-8.12565	-137.595	5.84749	49.3252
rs2297595	1	98165091	toxicity	G	3	1215	10621	0.102653	107	2937	0.0351511	106	2240	0.0451833	0.00915911	0.000651786	0.00539799	-0.0675018	-0.0574696	-0.0100322	-9.30202	-125.702	-8.49609	-106.443
rs2297595	1	98165091	toxicity	G	3	1215	10621	0.102653	107	2937	0.0351511	106	2240	0.0451833	0.00915911	0.000651786	0.00539799	-0.0675018	-0.0574696	-0.0100322	-9.30202	-125.702	-8.49609	-106.443
rs2297595	1	98165091	toxicity	G	3	1215	10621	0.102653	107	2937	0.0351511	106	2240	0.0451833	0.00915911	0.000651786	0.00539799	-0.0675018	-0.0574696	-0.0100322	-9.30202	-125.702	-8.49609	-106.443
rs2297595	1	98165091	toxicity	G	3	1215	10621	0.102653	107	2937	0.0351511	106	2240	0.0451833	0.00915911	0.000651786	0.00539799	-0.0675018	-0.0574696	-0.0100322	-9.30202	-125.702	-8.49609	-106.443
rs2297595	1	98165091	toxicity	G	3	1215	10621	0.102653	107	2937	0.0351511	106	2240	0.0451833	0.00915911	0.000651786	0.00539799	-0.0675018	-0.0574696	-0.0100322	-9.30202	-125.702	-8.49609	-106.443
rs2297595	1	98165091	toxicity	G	3	1215	10621	0.102653	107	2937	0.0351511	106	2240	0.0451833	0.00915911	0.000651786	0.00539799	-0.0675018	-0.0574696	-0.0100322	-9.30202	-125.702	-8.49609	-106.443
rs2297595	1	98165091	toxicity	G	3	1215	10621	0.102653	107	2937	0.0351511	106	2240	0.0451833	0.00915911	0.000651786	0.00539799	-0.0675018	-0.0574696	-0.0100322	-9.30202	-125.702	-8.49609	-106.443
rs2297595	1	98165091	toxicity	G	3	1215	10621	0.102653	107	2937	0.0351511	106	2240	0.0451833	0.00915911	0.000651786	0.00539799	-0.0675018	-0.0574696	-0.0100322	-9.30202	-125.702	-8.49609	-106.443
rs2297595	1	98165091	toxicity	G	3	1215	10621	0.102653	107	2937	0.0351511	106	2240	0.0451833	0.00915911	0.000651786	0.00539799	-0.0675018	-0.0574696	-0.0100322	-9.30202	-125.702	-8.49609	-106.443
rs2297595	1	98165091	toxicity	G	3	1215	10621	0.102653	107	2937	0.0351511	106	2240	0.0451833	0.00915911	0.000651786	0.00539799	-0.0675018	-0.0574696	-0.0100322	-9.30202	-125.702	-8.49609	-106.443
rs2297595	1	98165091	toxicity	G	3	1215	10621	0.102653	107	2937	0.0351511	106	2240	0.0451833	0.00915911	0.000651786	0.00539799	-0.0675018	-0.0574696	-0.0100322	-9.30202	-125.702	-8.49609	-106.443
rs2297595	1	98165091	toxicity	G	3	1215	10621	0.102653	107	2937	0.0351511	106	2240	0.0451833	0.00915911	0.000651786	0.00539799	-0.0675018	-0.0574696	-0.0100322	-9.30202	-125.702	-8.49609	-106.443
rs2297595	1	98165091	toxicity	G	3	1215	10621	0.102653	107	2937	0.0351511	106	2240	0.0451833	0.00915911	0.000651786	0.00539799	-0.0675018	-0.0574696	-0.0100322	-9.30202	-125.702	-8.49609	-106.443
rs2297595	1	98165091	toxicity	G	3	1215	10621	0.102653	107	2937	0.0351511	106	2240	0.0451833	0.00915911	0.000651786	0.00539799	-0.0675018	-0.0574696	-0.0100322	-9.30202	-125.702	-8.49609	-106.443
rs2297595	1	98165091	toxicity	G	3	1215	10621	0.102653	107	2937	0.0351511	106	2240	0.0451833	0.00915911	0.000651786	0.00539799	-0.0675018	-0.0574696	-0.0100322	-9.30202	-125.702	-8.49609	-106.443
rs2297595	1	98165091	toxicity	G	3	1215	10621	0.102653	107	2937	0.0351511	106	2240	0.0451833	0.00915911	0.000651786	0.00539799	-0.0675018	-0.0574696	-0.0100322	-9.30202	-125.702	-8.49609	-106.443
rs2297595	1	98165091	toxicity	G	3	1215	10621	0.102653	107	2937	0.0351511	106	2240	0.0451833	0.00915911	0.000651786	0.00539799	-0.0675018	-0.0574696	-0.0100322	-9.30202	-125.702	-8.49609	-106.443
rs2205986	1	210116112	toxicity	G	3	1154	10644	0.0978132	38	3010	0.0124672	130	2210	0.0555556	0.0160936	0.0150998	0.00298697	-0.085346	-0.0422576	-0.0430884	-9.41199	-161.28	-6.481	-78.0343
rs11706052	3	49064110	toxicity	G	3	1191	10655	0.10054	57	2997	0.018664	131	2217	0.0557922	0.0142346	0.0100843	0.00327297	-0.0818762	-0.0447481	-0.0371281	-9.76	-153.992	-6.99558	-82.5006
rs11628713	14	73721775	toxicity	A	3	2100	9716	0.177725	445	2599	0.146189	276	2072	0.117547	0.00114131	0.00174107	0.00358725	-0.0315359	-0.0601783	0.0286424	-10.2149	-52.8569	-17.769	-102.588
rs231775	2	204732714	toxicity	G	3	4484	7350	0.378908	1112	1938	0.36459	973	1373	0.414749	0.000142364	0.00260765	0.000749174	-0.0143181	0.0358403	-0.0501583	-10.6455	-17.9907	28.4449	43.2357
rs2231142	4	89052323	toxicity	A	4	1289	10559	0.108795	92	2962	0.0301244	398	1950	0.169506	0.0119932	0.0578793	0.00485896	-0.0786703	0.0607112	-0.139382	-10.9288	-146.412	16.896	104.526
rs2231142	4	89052323	toxicity	A	3	1289	10559	0.108795	92	2962	0.0301244	398	1950	0.169506	0.0119932	0.0578793	0.00485896	-0.0786703	0.0607112	-0.139382	-10.9288	-146.412	16.896	104.526
rs2231142	4	89052323	toxicity	A	3	1289	10559	0.108795	92	2962	0.0301244	398	1950	0.169506	0.0119932	0.0578793	0.00485896	-0.0786703	0.0607112	-0.139382	-10.9288	-146.412	16.896	104.526
rs2231142	4	89052323	toxicity	A	3	1289	10559	0.108795	92	2962	0.0301244	398	1950	0.169506	0.0119932	0.0578793	0.00485896	-0.0786703	0.0607112	-0.139382	-10.9288	-146.412	16.896	104.526
rs2231142	4	89052323	toxicity	A	3	1289	10559	0.108795	92	2962	0.0301244	398	1950	0.169506	0.0119932	0.0578793	0.00485896	-0.0786703	0.0607112	-0.139382	-10.9288	-146.412	16.896	104.526
rs2231142	4	89052323	toxicity	A	3	1289	10559	0.108795	92	2962	0.0301244	398	1950	0.169506	0.0119932	0.0578793	0.00485896	-0.0786703	0.0607112	-0.139382	-10.9288	-146.412	16.896	104.526
rs2231142	4	89052323	toxicity	A	3	1289	10559	0.108795	92	2962	0.0301244	398	1950	0.169506	0.0119932	0.0578793	0.00485896	-0.0786703	0.0607112	-0.139382	-10.9288	-146.412	16.896	104.526
rs2231142	4	89052323	toxicity	A	3	1289	10559	0.108795	92	2962	0.0301244	398	1950	0.169506	0.0119932	0.0578793	0.00485896	-0.0786703	0.0607112	-0.139382	-10.9288	-146.412	16.896	104.526
rs2231142	4	89052323	toxicity	A	3	1289	10559	0.108795	92	2962	0.0301244	398	1950	0.169506	0.0119932	0.0578793	0.00485896	-0.0786703	0.0607112	-0.139382	-10.9288	-146.412	16.896	104.526
rs2231142	4	89052323	toxicity	A	3	1289	10559	0.108795	92	2962	0.0301244	398	1950	0.169506	0.0119932	0.0578793	0.00485896	-0.0786703	0.0607112	-0.139382	-10.9288	-146.412	16.896	104.526
rs12459996	19	41756906	toxicity	A	3	1392	10456	0.117488	143	2911	0.0468238	133	2215	0.056644	0.00880587	0.000488779	0.00532968	-0.0706643	-0.0608442	-0.00982011	-11.611	-129.718	-10.5949	-111.094
rs4877847	9	86946417	toxicity	A	3	5557	6231	0.471412	1392	1644	0.458498	1001	1343	0.427048	0.000109059	0.000984758	0.00109486	-0.0129136	-0.0443638	0.0314502	-12.0085	-13.8187	-39.8591	-48.8686
rs4877847	9	86946417	toxicity	A	3	5557	6231	0.471412	1392	1644	0.458498	1001	1343	0.427048	0.000109059	0.000984758	0.00109486	-0.0129136	-0.0443638	0.0314502	-12.0085	-13.8187	-39.8591	-48.8686
rs274558	5	131721174	toxicity	G	3	4576	7274	0.38616	1130	1924	0.370007	812	1534	0.346121	0.000179933	0.000608683	0.000939105	-0.0161538	-0.0400393	0.0238855	-12.215	-20.0926	-29.32	-50.7585
rs4148323	2	234669144	toxicity	A	2A	10	11840	0.000843882	3	3051	0.000982318	37	2311	0.0157581	3.59779e-06	0.00729929	0.0093062	0.000138436	0.0149142	-0.0147758	0.000252813	0.27662	0.247605	29.5808
rs4148323	2	234669144	toxicity	A	2A	10	11840	0.000843882	3	3051	0.000982318	37	2311	0.0157581	3.58279e-06	0.00729929	0.00930533	0.000138436	0.0149142	-0.0147758	0.000252813	0.27662	0.247605	29.5808
rs4148323	2	234669144	toxicity	A	2A	10	11840	0.000843882	3	3051	0.000982318	37	2311	0.0157581	3.59779e-06	0.00729929	0.0093062	0.000138436	0.0149142	-0.0147758	0.000252813	0.27662	0.247605	29.5808
rs4148323	2	234669144	toxicity	A	2A	10	11840	0.000843882	3	3051	0.000982318	37	2311	0.0157581	3.58279e-06	0.00729929	0.00930533	0.000138436	0.0149142	-0.0147758	0.000252813	0.27662	0.247605	29.5808
rs4148323	2	234669144	toxicity	A	2A	10	11840	0.000843882	3	3051	0.000982318	37	2311	0.0157581	3.59779e-06	0.00729929	0.0093062	0.000138436	0.0149142	-0.0147758	0.000252813	0.27662	0.247605	29.5808
rs4148323	2	234669144	toxicity	A	2A	10	11840	0.000843882	3	3051	0.000982318	37	2311	0.0157581	3.58279e-06	0.00729929	0.00930533	0.000138436	0.0149142	-0.0147758	0.000252813	0.27662	0.247605	29.5808
rs16964189	15	51494237	toxicity	A	3	2484	9364	0.209656	543	2511	0.1778	428	1920	0.182283	0.00102153	3.34981e-05	0.000634349	-0.031856	-0.0273728	-0.00448319	-12.3428	-51.3693	-10.7285	-44.0172
rs3856806	3	12475557	toxicity	A	3	1525	10299	0.128975	197	2849	0.064675	239	2103	0.10205	0.00657693	0.00461532	0.00091767	-0.0643	-0.0269254	-0.0373745	-12.4517	-116.148	-6.22044	-47.6304
rs3856806	3	12475557	toxicity	A	3	1525	10299	0.128975	197	2849	0.064675	239	2103	0.10205	0.00657693	0.00461532	0.00091767	-0.0643	-0.0269254	-0.0373745	-12.4517	-116.148	-6.22044	-47.6304
rs1050891	2	138771760	toxicity	G	3	2313	9477	0.196183	490	2552	0.161078	813	1527	0.347436	0.00131086	0.0465127	0.0183483	-0.035105	0.151253	-0.186358	-12.5417	-57.6683	82.2239	220.282
rs20572	21	37444973	toxicity	A	3	1364	10488	0.115086	74	2980	0.0242305	351	1997	0.149489	0.0154277	0.0531893	0.00153825	-0.0908555	0.0344029	-0.125258	-12.6577	-169.053	9.10214	59.7036
rs9024	21	37445313	toxicity	A	3	1368	10478	0.115482	74	2972	0.0242942	352	1996	0.149915	0.0154699	0.0533285	0.00153702	-0.0911879	0.0344328	-0.125621	-12.7459	-169.63	9.13836	59.7272
rs299293	5	162909214	toxicity	A	3	1452	10298	0.123574	144	2866	0.0478405	183	2137	0.0788793	0.00965528	0.00411231	0.00267845	-0.0757339	-0.0446952	-0.0310388	-12.9819	-138.486	-9.0487	-80.3416
rs4148323	2	234669144	toxicity	A	2A	10	11840	0.000843882	3	3051	0.000982318	37	2311	0.0157581	3.59779e-06	0.00729929	0.0093062	0.000138436	0.0149142	-0.0147758	0.000252813	0.27662	0.247605	29.5808
rs11249454	4	70499234	toxicity	G	3	1562	10268	0.132037	200	2852	0.0655308	706	1638	0.301195	0.00690806	0.0976682	0.0293843	-0.0665064	0.169157	-0.235664	-13.1395	-119.873	73.2843	265.03
rs6311	13	47471478	toxicity	A	3	4891	6907	0.414562	1209	1837	0.396914	876	1462	0.374679	0.000209836	0.00051186	0.000909067	-0.0176478	-0.0398826	0.0222348	-14.3208	-20.9748	-31.477	-48.2882
rs6311	13	47471478	toxicity	A	3	4891	6907	0.414562	1209	1837	0.396914	876	1462	0.374679	0.000209836	0.00051186	0.000909067	-0.0176478	-0.0398826	0.0222348	-14.3208	-20.9748	-31.477	-48.2882
rs6311	13	47471478	toxicity	A	3	4891	6907	0.414562	1209	1837	0.396914	876	1462	0.374679	0.000209836	0.00051186	0.000909067	-0.0176478	-0.0398826	0.0222348	-14.3208	-20.9748	-31.477	-48.2882
rs17501331	16	16089441	toxicity	G	3	1438	10396	0.121514	52	2998	0.0170492	172	2174	0.0733163	0.0197368	0.0195538	0.00318681	-0.104465	-0.048198	-0.0562671	-14.475	-194.455	-9.39044	-87.0056
rs4646316	22	19952132	toxicity	A	4	2852	8986	0.240919	632	2418	0.207213	392	1954	0.167093	0.00103242	0.00257261	0.00426509	-0.033706	-0.0738262	0.0401202	-15.1047	-52.3072	-30.122	-117.53
rs4646316	22	19952132	toxicity	A	3	2852	8986	0.240919	632	2418	0.207213	392	1954	0.167093	0.00103242	0.00257261	0.00426509	-0.033706	-0.0738262	0.0401202	-15.1047	-52.3072	-30.122	-117.53
rs4646316	22	19952132	toxicity	A	3	2852	8986	0.240919	632	2418	0.207213	392	1954	0.167093	0.00103242	0.00257261	0.00426509	-0.033706	-0.0738262	0.0401202	-15.1047	-52.3072	-30.122	-117.53
rs4646316	22	19952132	toxicity	A	3	2852	8986	0.240919	632	2418	0.207213	392	1954	0.167093	0.00103242	0.00257261	0.00426509	-0.033706	-0.0738262	0.0401202	-15.1047	-52.3072	-30.122	-117.53
rs2228246	20	39792063	toxicity	G	3	1972	9868	0.166554	343	2709	0.112385	288	2060	0.122658	0.00364171	0.00025128	0.00198716	-0.0541687	-0.0438965	-0.0102723	-15.1098	-93.2277	-12.6954	-75.0976
rs1208	8	18258316	toxicity	G	3	5099	6753	0.430223	1259	1795	0.412246	879	1469	0.374361	0.000215222	0.00147484	0.00176678	-0.0179765	-0.0558616	0.0378851	-15.1447	-20.8084	-44.9453	-66.7778
rs5918	17	45360730	toxicity	G	3	1882	9968	0.158819	300	2754	0.0982318	237	2109	0.101023	0.00478556	2.13746e-05	0.00362865	-0.0605867	-0.0577955	-0.00279119	-15.5738	-105.6	-15.0177	-100.573
rs246240	16	16119024	toxicity	G	3	1809	10041	0.152658	259	2791	0.084918	514	1822	0.220034	0.0062498	0.0364775	0.00455993	-0.0677402	0.067376	-0.135116	-16.0935	-119.387	25.1105	109.642
rs729147	4	100333267	toxicity	G	3	2464	9378	0.208073	500	2548	0.164042	980	1366	0.417732	0.00197963	0.0794453	0.0330029	-0.044031	0.209659	-0.25369	-16.3846	-71.6774	131.206	288.113
rs729147	4	100333267	toxicity	G	3	2464	9378	0.208073	500	2548	0.164042	980	1366	0.417732	0.00197963	0.0794453	0.0330029	-0.044031	0.209659	-0.25369	-16.3846	-71.6774	131.206	288.113
rs1801159	1	97981395	toxicity,metabolism/PK	G	3	2353	9491	0.198666	463	2591	0.151604	665	1683	0.28322	0.00235466	0.0257654	0.00589569	-0.0470615	0.0845538	-0.131615	-16.4843	-77.6388	40.7453	128.362
rs1801159	1	97981395	toxicity,metabolism/PK	G	3	2353	9491	0.198666	463	2591	0.151604	665	1683	0.28322	0.00235466	0.0257654	0.00589569	-0.0470615	0.0845538	-0.131615	-16.4843	-77.6388	40.7453	128.362
rs1801159	1	97981395	toxicity	G	3	2353	9491	0.198666	463	2591	0.151604	665	1683	0.28322	0.00235466	0.0257654	0.00589569	-0.0470615	0.0845538	-0.131615	-16.4843	-77.6388	40.7453	128.362
rs1801159	1	97981395	toxicity	G	3	2353	9491	0.198666	463	2591	0.151604	665	1683	0.28322	0.00235466	0.0257654	0.00589569	-0.0470615	0.0845538	-0.131615	-16.4843	-77.6388	40.7453	128.362
rs1801159	1	97981395	toxicity	G	3	2353	9491	0.198666	463	2591	0.151604	665	1683	0.28322	0.00235466	0.0257654	0.00589569	-0.0470615	0.0845538	-0.131615	-16.4843	-77.6388	40.7453	128.362
rs1801159	1	97981395	toxicity	G	3	2353	9491	0.198666	463	2591	0.151604	665	1683	0.28322	0.00235466	0.0257654	0.00589569	-0.0470615	0.0845538	-0.131615	-16.4843	-77.6388	40.7453	128.362
rs1801159	1	97981395	toxicity	G	3	2353	9491	0.198666	463	2591	0.151604	665	1683	0.28322	0.00235466	0.0257654	0.00589569	-0.0470615	0.0845538	-0.131615	-16.4843	-77.6388	40.7453	128.362
rs1801159	1	97981395	toxicity	G	3	2353	9491	0.198666	463	2591	0.151604	665	1683	0.28322	0.00235466	0.0257654	0.00589569	-0.0470615	0.0845538	-0.131615	-16.4843	-77.6388	40.7453	128.362
rs1801159	1	97981395	toxicity	G	3	2353	9491	0.198666	463	2591	0.151604	665	1683	0.28322	0.00235466	0.0257654	0.00589569	-0.0470615	0.0845538	-0.131615	-16.4843	-77.6388	40.7453	128.362
rs1801159	1	97981395	toxicity	G	3	2353	9491	0.198666	463	2591	0.151604	665	1683	0.28322	0.00235466	0.0257654	0.00589569	-0.0470615	0.0845538	-0.131615	-16.4843	-77.6388	40.7453	128.362
rs1801159	1	97981395	toxicity	G	3	2353	9491	0.198666	463	2591	0.151604	665	1683	0.28322	0.00235466	0.0257654	0.00589569	-0.0470615	0.0845538	-0.131615	-16.4843	-77.6388	40.7453	128.362
rs1801159	1	97981395	toxicity	G	3	2353	9491	0.198666	463	2591	0.151604	665	1683	0.28322	0.00235466	0.0257654	0.00589569	-0.0470615	0.0845538	-0.131615	-16.4843	-77.6388	40.7453	128.362
rs1801159	1	97981395	toxicity	G	3	2353	9491	0.198666	463	2591	0.151604	665	1683	0.28322	0.00235466	0.0257654	0.00589569	-0.0470615	0.0845538	-0.131615	-16.4843	-77.6388	40.7453	128.362
rs4148323	2	234669144	toxicity	A	2A	10	11840	0.000843882	3	3051	0.000982318	37	2311	0.0157581	3.58279e-06	0.00729929	0.00930533	0.000138436	0.0149142	-0.0147758	0.000252813	0.27662	0.247605	29.5808
rs1799971	6	154360797	toxicity	G	3	1552	10294	0.131015	77	2977	0.0252128	464	1882	0.197783	0.0187328	0.0811683	0.00504721	-0.105802	0.0667688	-0.172571	-16.5292	-195.075	21.9534	111.584
rs1799971	6	154360797	toxicity	G	3	1552	10294	0.131015	77	2977	0.0252128	464	1882	0.197783	0.0187328	0.0811683	0.00504721	-0.105802	0.0667688	-0.172571	-16.5292	-195.075	21.9534	111.584
rs1799971	6	154360797	toxicity	G	3	1552	10294	0.131015	77	2977	0.0252128	464	1882	0.197783	0.0187328	0.0811683	0.00504721	-0.105802	0.0667688	-0.172571	-16.5292	-195.075	21.9534	111.584
rs1799971	6	154360797	toxicity	G	3	1552	10294	0.131015	77	2977	0.0252128	464	1882	0.197783	0.0187328	0.0811683	0.00504721	-0.105802	0.0667688	-0.172571	-16.5292	-195.075	21.9534	111.584
rs1799971	6	154360797	toxicity	G	3	1552	10294	0.131015	77	2977	0.0252128	464	1882	0.197783	0.0187328	0.0811683	0.00504721	-0.105802	0.0667688	-0.172571	-16.5292	-195.075	21.9534	111.584
rs1799971	6	154360797	toxicity	G	3	1552	10294	0.131015	77	2977	0.0252128	464	1882	0.197783	0.0187328	0.0811683	0.00504721	-0.105802	0.0667688	-0.172571	-16.5292	-195.075	21.9534	111.584
rs1799971	6	154360797	toxicity	G	3	1552	10294	0.131015	77	2977	0.0252128	464	1882	0.197783	0.0187328	0.0811683	0.00504721	-0.105802	0.0667688	-0.172571	-16.5292	-195.075	21.9534	111.584
rs1799971	6	154360797	toxicity	G	3	1552	10294	0.131015	77	2977	0.0252128	464	1882	0.197783	0.0187328	0.0811683	0.00504721	-0.105802	0.0667688	-0.172571	-16.5292	-195.075	21.9534	111.584
rs1799971	6	154360797	toxicity	G	3	1552	10294	0.131015	77	2977	0.0252128	464	1882	0.197783	0.0187328	0.0811683	0.00504721	-0.105802	0.0667688	-0.172571	-16.5292	-195.075	21.9534	111.584
rs1799971	6	154360797	toxicity	G	3	1552	10294	0.131015	77	2977	0.0252128	464	1882	0.197783	0.0187328	0.0811683	0.00504721	-0.105802	0.0667688	-0.172571	-16.5292	-195.075	21.9534	111.584
rs1799971	6	154360797	toxicity	G	3	1552	10294	0.131015	77	2977	0.0252128	464	1882	0.197783	0.0187328	0.0811683	0.00504721	-0.105802	0.0667688	-0.172571	-16.5292	-195.075	21.9534	111.584
rs1799971	6	154360797	toxicity	G	3	1552	10294	0.131015	77	2977	0.0252128	464	1882	0.197783	0.0187328	0.0811683	0.00504721	-0.105802	0.0667688	-0.172571	-16.5292	-195.075	21.9534	111.584
rs1799971	6	154360797	toxicity	G	3	1552	10294	0.131015	77	2977	0.0252128	464	1882	0.197783	0.0187328	0.0811683	0.00504721	-0.105802	0.0667688	-0.172571	-16.5292	-195.075	21.9534	111.584
rs11209716	1	71377650	toxicity	G	3	4579	7261	0.38674	1109	1941	0.363607	978	1368	0.41688	0.00036922	0.00294054	0.000526215	-0.0231333	0.0301399	-0.0532732	-17.358	-28.9086	24.221	36.0588
rs11563250	2	234683350	toxicity	G	3	1604	10216	0.135702	90	2958	0.0295276	356	1988	0.151877	0.0181988	0.0484829	0.000303041	-0.106175	0.0161749	-0.12235	-17.5432	-194.806	4.65158	27.6983
rs1801516	11	108175462	toxicity	A	3	1603	10241	0.135343	78	2972	0.0255738	176	2172	0.0749574	0.019597	0.0133669	0.00459206	-0.109769	-0.0603854	-0.0493836	-17.6637	-201.874	-12.6991	-108.072
rs1801516	11	108175462	toxicity	A	3	1603	10241	0.135343	78	2972	0.0255738	176	2172	0.0749574	0.019597	0.0133669	0.00459206	-0.109769	-0.0603854	-0.0493836	-17.6637	-201.874	-12.6991	-108.072
rs1799964	6	31542308	toxicity	G	3	2547	9303	0.214937	514	2540	0.168304	448	1900	0.190801	0.00217093	0.000849672	0.000483078	-0.0466328	-0.024136	-0.0224968	-17.8716	-75.3941	-9.79289	-38.4792
rs17602729	1	115236057	toxicity	A	3	1609	10209	0.136148	63	2985	0.0206693	139	2207	0.0592498	0.0217747	0.0101483	0.00755412	-0.115479	-0.0768985	-0.0385805	-18.1091	-212.849	-15.0258	-138.771
rs9516519	13	95672457	toxicity	C	3	1699	10127	0.143666	63	2991	0.0206287	422	1924	0.179881	0.0236543	0.0762257	0.0014235	-0.123038	0.0362142	-0.159252	-20.2145	-225.861	11.717	60.7113
rs1650723	5	79922030	toxicity	A	3	1854	9922	0.157439	186	2856	0.061144	268	2066	0.114824	0.012743	0.00915574	0.0019621	-0.0962949	-0.0426145	-0.0536804	-21.0484	-171.541	-11.6024	-73.6267
rs2019604	16	89615765	toxicity	C	3	1849	9999	0.15606	168	2884	0.0550459	254	2090	0.108362	0.0141995	0.00968807	0.0024853	-0.101014	-0.0476983	-0.0533159	-21.3247	-180.704	-12.6125	-82.7842
rs2019604	16	89615765	toxicity	C	3	1849	9999	0.15606	168	2884	0.0550459	254	2090	0.108362	0.0141995	0.00968807	0.0024853	-0.101014	-0.0476983	-0.0533159	-21.3247	-180.704	-12.6125	-82.7842
rs9561778	13	95713715	toxicity,metabolism/PK	A	3	2473	9339	0.209363	455	2593	0.149278	224	2118	0.0956447	0.00372039	0.00641935	0.0115777	-0.0600851	-0.113719	0.0536335	-21.549	-98.6213	-34.6851	-192.752
rs9561778	13	95713715	toxicity,metabolism/PK	A	3	2473	9339	0.209363	455	2593	0.149278	224	2118	0.0956447	0.00372039	0.00641935	0.0115777	-0.0600851	-0.113719	0.0536335	-21.549	-98.6213	-34.6851	-192.752
rs9561778	13	95713715	toxicity,metabolism/PK	A	3	2473	9339	0.209363	455	2593	0.149278	224	2118	0.0956447	0.00372039	0.00641935	0.0115777	-0.0600851	-0.113719	0.0536335	-21.549	-98.6213	-34.6851	-192.752
rs11587213	1	161184875	toxicity	G	3	2096	9740	0.177087	298	2756	0.0975769	336	2012	0.143101	0.00763873	0.00491603	0.00112315	-0.0795099	-0.0339863	-0.0455236	-21.8385	-137.181	-10.882	-57.0907
rs3743527	16	16235681	toxicity	A	3	2506	9344	0.211477	461	2593	0.15095	647	1699	0.275789	0.00374348	0.02348	0.0033023	-0.0605272	0.0643118	-0.124839	-21.9367	-99.1178	31.3369	97.2867
rs11045879	12	21382619	toxicity	A	2A	1983	9869	0.832686	493	2561	0.838572	369	1979	0.842845	4.07441e-05	3.34496e-05	0.000103055	0.0058859	0.0101585	-0.00427261	9.83686	1.93494	17.0209	3.29612
rs11045879	12	21382619	toxicity	A	2A	1983	9869	0.832686	493	2561	0.838572	369	1979	0.842845	4.07441e-05	3.34496e-05	0.000103055	0.0058859	0.0101585	-0.00427261	9.83686	1.93494	17.0209	3.29612
rs28399499	19	41518221	toxicity	G	2B	4	11846	0.000337553	184	2870	0.0602489	21	2327	0.00894378	0.0469523	0.0177166	0.00581622	0.0599113	0.00860623	0.0513051	3.62981	116.193	0.0798773	17.1326
rs28399499	19	41518221	toxicity	G	2B	4	11846	0.000337553	184	2870	0.0602489	21	2327	0.00894378	0.0469523	0.0177166	0.00581622	0.0599113	0.00860623	0.0513051	3.62981	116.193	0.0798773	17.1326
rs28399499	19	41518221	toxicity	G	2B	4	11846	0.000337553	184	2870	0.0602489	21	2327	0.00894378	0.0469523	0.0177166	0.00581622	0.0599113	0.00860623	0.0513051	3.62981	116.193	0.0798773	17.1326
rs28399499	19	41518221	toxicity	G	2B	4	11846	0.000337553	184	2870	0.0602489	21	2327	0.00894378	0.0469523	0.0177166	0.00581622	0.0599113	0.00860623	0.0513051	3.62981	116.193	0.0798773	17.1326
rs28399499	19	41518221	toxicity	G	2B	4	11846	0.000337553	184	2870	0.0602489	21	2327	0.00894378	0.0469523	0.0177166	0.00581622	0.0599113	0.00860623	0.0513051	3.62981	116.193	0.0798773	17.1326
rs28399499	19	41518221	toxicity,metabolism/PK	G	2A	4	11846	0.000337553	184	2870	0.0602489	21	2327	0.00894378	0.0469523	0.0177166	0.00581622	0.0599113	0.00860623	0.0513051	3.62981	116.193	0.0798773	17.1326
rs28399499	19	41518221	toxicity,metabolism/PK	G	2A	4	11846	0.000337553	184	2870	0.0602489	21	2327	0.00894378	0.0469523	0.0177166	0.00581622	0.0599113	0.00860623	0.0513051	3.62981	116.193	0.0798773	17.1326
rs28399499	19	41518221	toxicity,metabolism/PK	G	2A	4	11846	0.000337553	184	2870	0.0602489	21	2327	0.00894378	0.0469523	0.0177166	0.00581622	0.0599113	0.00860623	0.0513051	3.62981	116.193	0.0798773	17.1326
rs6977820	7	154072020	toxicity	A	2B	3230	8622	0.272528	2275	779	0.744925	658	1690	0.280239	0.156079	0.213823	4.1267e-05	0.472397	0.00771066	0.464686	480.641	464.152	4.26219	11.1591
rs28399504	10	96522463	toxicity	G	1A	32	11808	0.0027027	0	3054	0	8	2338	0.00341006	0.00055538	0.00193144	2.4562e-05	-0.0027027	0.000707357	-0.00341006	-0.0073046	-5.3981	0.00432391	1.41039
rs28399504	10	96522463	toxicity	G	1A	32	11808	0.0027027	0	3054	0	8	2338	0.00341006	0.00055538	0.00193144	2.4562e-05	-0.0027027	0.000707357	-0.00341006	-0.0073046	-5.3981	0.00432391	1.41039
rs4986893	10	96540410	toxicity	A	1A	3	11835	0.000253421	0	3052	0	0	2342	0	5.19542e-05	0	4.18645e-05	-0.000253421	-0.000253421	0	-6.42223e-05	-0.506778	-6.42223e-05	-0.506778
rs4986893	10	96540410	toxicity	A	1A	3	11835	0.000253421	0	3052	0	0	2342	0	5.19542e-05	0	4.18645e-05	-0.000253421	-0.000253421	0	-6.42223e-05	-0.506778	-6.42223e-05	-0.506778
rs4986893	10	96540410	toxicity	A	1A	3	11835	0.000253421	0	3052	0	0	2342	0	5.19542e-05	0	4.18645e-05	-0.000253421	-0.000253421	0	-6.42223e-05	-0.506778	-6.42223e-05	-0.506778
rs1041983	8	18257795	toxicity,metabolism/PK	A	2A	3734	8046	0.316978	1372	1668	0.451316	732	1598	0.314163	0.0130298	0.0193899	5.04931e-06	0.134338	-0.00281484	0.137153	103.211	165.465	-1.77656	-3.85312
rs1041983	8	18257795	toxicity	A	2A	3734	8046	0.316978	1372	1668	0.451316	732	1598	0.314163	0.0130298	0.0193899	5.04931e-06	0.134338	-0.00281484	0.137153	103.211	165.465	-1.77656	-3.85312
rs4149056	12	21331549	toxicity,metabolism/PK	G	3	1830	10006	0.154613	98	2956	0.0320891	286	2060	0.12191	0.0217139	0.0300096	0.00116316	-0.122524	-0.0327034	-0.0898206	-22.8755	-222.172	-9.04323	-56.3636
rs4149056	12	21331549	toxicity	G	3	1830	10006	0.154613	98	2956	0.0320891	286	2060	0.12191	0.0217139	0.0300096	0.00116316	-0.122524	-0.0327034	-0.0898206	-22.8755	-222.172	-9.04323	-56.3636
rs4149056	12	21331549	toxicity	G	3	1830	10006	0.154613	98	2956	0.0320891	286	2060	0.12191	0.0217139	0.0300096	0.00116316	-0.122524	-0.0327034	-0.0898206	-22.8755	-222.172	-9.04323	-56.3636
rs4149056	12	21331549	toxicity	G	3	1830	10006	0.154613	98	2956	0.0320891	286	2060	0.12191	0.0217139	0.0300096	0.00116316	-0.122524	-0.0327034	-0.0898206	-22.8755	-222.172	-9.04323	-56.3636
rs4149056	12	21331549	toxicity	G	3	1830	10006	0.154613	98	2956	0.0320891	286	2060	0.12191	0.0217139	0.0300096	0.00116316	-0.122524	-0.0327034	-0.0898206	-22.8755	-222.172	-9.04323	-56.3636
rs4149056	12	21331549	toxicity	G	3	1830	10006	0.154613	98	2956	0.0320891	286	2060	0.12191	0.0217139	0.0300096	0.00116316	-0.122524	-0.0327034	-0.0898206	-22.8755	-222.172	-9.04323	-56.3636
rs4149056	12	21331549	toxicity	G	3	1830	10006	0.154613	98	2956	0.0320891	286	2060	0.12191	0.0217139	0.0300096	0.00116316	-0.122524	-0.0327034	-0.0898206	-22.8755	-222.172	-9.04323	-56.3636
rs1129844	17	32612894	toxicity	A	3	2082	9734	0.176202	267	2759	0.0882353	357	1981	0.152695	0.00942809	0.00993852	0.00053427	-0.0879665	-0.0235071	-0.0644593	-23.2616	-152.671	-7.73142	-39.2829
rs290487	10	114909731	toxicity	A	3	2084	9754	0.176043	231	2821	0.0756881	512	1834	0.218244	0.0124992	0.0420701	0.00164411	-0.100355	0.0422006	-0.142556	-25.2625	-175.448	16.6391	67.762
rs1429376	2	31588561	toxicity	A	3	3023	8817	0.255321	595	2455	0.195082	608	1732	0.259829	0.0032132	0.00594002	1.47001e-05	-0.060239	0.00450811	-0.0647471	-27.1318	-93.3461	2.32235	6.69387
rs1041983	8	18257795	toxicity	A	2A	3734	8046	0.316978	1372	1668	0.451316	732	1598	0.314163	0.0130298	0.0193899	5.04931e-06	0.134338	-0.00281484	0.137153	103.211	165.465	-1.77656	-3.85312
rs6025	1	169519049	toxicity	A	2A	306	11536	0.0258402	11	3041	0.00360419	21	2327	0.00894378	0.0038672	0.00118942	0.00175109	-0.022236	-0.0168964	-0.00533959	-0.654727	-43.8173	-0.587726	-33.2052
rs6025	1	169519049	toxicity	A	2A	306	11536	0.0258402	11	3041	0.00360419	21	2327	0.00894378	0.0038672	0.00118942	0.00175109	-0.022236	-0.0168964	-0.00533959	-0.654727	-43.8173	-0.587726	-33.2052
rs6025	1	169519049	toxicity	A	2A	306	11536	0.0258402	11	3041	0.00360419	21	2327	0.00894378	0.0038672	0.00118942	0.00175109	-0.022236	-0.0168964	-0.00533959	-0.654727	-43.8173	-0.587726	-33.2052
rs6025	1	169519049	toxicity	A	2A	306	11536	0.0258402	11	3041	0.00360419	21	2327	0.00894378	0.0038672	0.00118942	0.00175109	-0.022236	-0.0168964	-0.00533959	-0.654727	-43.8173	-0.587726	-33.2052
rs3813929	23	113818520	toxicity	A	2B	2036	9768	0.172484	110	2942	0.0360419	358	1988	0.1526	0.0245886	0.0421605	0.000389018	-0.136442	-0.0198837	-0.116558	-28.4517	-244.432	-6.46389	-33.3036
rs3813929	23	113818520	toxicity	A	2B	2036	9768	0.172484	110	2942	0.0360419	358	1988	0.1526	0.0245886	0.0421605	0.000389018	-0.136442	-0.0198837	-0.116558	-28.4517	-244.432	-6.46389	-33.3036
rs3813929	23	113818520	toxicity	A	2B	2036	9768	0.172484	110	2942	0.0360419	358	1988	0.1526	0.0245886	0.0421605	0.000389018	-0.136442	-0.0198837	-0.116558	-28.4517	-244.432	-6.46389	-33.3036
rs3813929	23	113818520	toxicity	A	2B	2036	9768	0.172484	110	2942	0.0360419	358	1988	0.1526	0.0245886	0.0421605	0.000389018	-0.136442	-0.0198837	-0.116558	-28.4517	-244.432	-6.46389	-33.3036
rs3813929	23	113818520	toxicity	A	2B	2036	9768	0.172484	110	2942	0.0360419	358	1988	0.1526	0.0245886	0.0421605	0.000389018	-0.136442	-0.0198837	-0.116558	-28.4517	-244.432	-6.46389	-33.3036
rs3813929	23	113818520	toxicity	A	2B	2036	9768	0.172484	110	2942	0.0360419	358	1988	0.1526	0.0245886	0.0421605	0.000389018	-0.136442	-0.0198837	-0.116558	-28.4517	-244.432	-6.46389	-33.3036
rs2849380	18	60979360	toxicity	A	3	2437	9415	0.205619	354	2700	0.115914	292	2054	0.124467	0.00861426	0.000170689	0.00585046	-0.0897057	-0.0811521	-0.00855362	-28.8433	-150.568	-26.7872	-135.517
rs6759892	2	234601669	toxicity	C	3	4830	7012	0.40787	1126	1922	0.369423	706	1630	0.302226	0.00100272	0.00494064	0.00645326	-0.0384477	-0.105644	0.0671965	-29.8851	-47.0103	-75.0176	-136.271
rs6759892	2	234601669	toxicity	C	3	4830	7012	0.40787	1126	1922	0.369423	706	1630	0.302226	0.00100272	0.00494064	0.00645326	-0.0384477	-0.105644	0.0671965	-29.8851	-47.0103	-75.0176	-136.271
rs6759892	2	234601669	toxicity	C	3	4830	7012	0.40787	1126	1922	0.369423	706	1630	0.302226	0.00100272	0.00494064	0.00645326	-0.0384477	-0.105644	0.0671965	-29.8851	-47.0103	-75.0176	-136.271
rs6759892	2	234601669	toxicity	C	3	4830	7012	0.40787	1126	1922	0.369423	706	1630	0.302226	0.00100272	0.00494064	0.00645326	-0.0384477	-0.105644	0.0671965	-29.8851	-47.0103	-75.0176	-136.271
rs17583889	2	138746039	toxicity	A	3	2167	9683	0.182869	145	2909	0.0474787	252	2096	0.107325	0.0227867	0.0129257	0.00557276	-0.13539	-0.0755438	-0.0598467	-31.1869	-239.594	-21.9224	-129.165
rs17583889	2	138746039	toxicity	A	3	2167	9683	0.182869	145	2909	0.0474787	252	2096	0.107325	0.0227867	0.0129257	0.00557276	-0.13539	-0.0755438	-0.0598467	-31.1869	-239.594	-21.9224	-129.165
rs2227956	6	31778272	toxicity	G	3	2119	9717	0.17903	82	2970	0.0268676	167	2177	0.0712457	0.029952	0.0109933	0.0118541	-0.152162	-0.107784	-0.0443781	-31.3299	-272.995	-26.9758	-188.593
rs6920220	6	138006504	toxicity	A	3	2449	9395	0.206771	325	2725	0.106557	292	2056	0.124361	0.0107906	0.000769518	0.00601736	-0.100214	-0.0824102	-0.0178038	-31.3999	-169.028	-27.2887	-137.532
rs4244285	10	96541616	toxicity	G	3	1742	10074	0.852573	517	2527	0.830158	278	2066	0.881399	0.000634856	0.00513079	0.000938519	-0.0224151	0.0288265	-0.0512416	-37.7186	-7.11163	49.9844	7.66866
rs17645700	2	138780932	toxicity	G	3	2416	9406	0.204365	173	2865	0.0569454	370	1974	0.15785	0.0245683	0.0275938	0.00189108	-0.147419	-0.0465149	-0.100904	-38.5222	-256.317	-16.8484	-76.1814
rs17645700	2	138780932	toxicity	G	3	2416	9406	0.204365	173	2865	0.0569454	370	1974	0.15785	0.0245683	0.0275938	0.00189108	-0.147419	-0.0465149	-0.100904	-38.5222	-256.317	-16.8484	-76.1814
rs1801260	4	56301369	toxicity	G	3	3186	8652	0.269133	545	2505	0.178689	542	1806	0.230835	0.00709533	0.00415562	0.00104572	-0.0904448	-0.0382985	-0.0521462	-40.5031	-140.386	-19.148	-57.449
rs1800469	19	41860296	toxicity	A	3	3592	8174	0.305286	696	2344	0.228947	1018	1316	0.436161	0.00462177	0.0485646	0.0107516	-0.0763391	0.130875	-0.207214	-40.7829	-111.895	97.0367	164.713
rs1800469	19	41860296	toxicity	A	3	3592	8174	0.305286	696	2344	0.228947	1018	1316	0.436161	0.00462177	0.0485646	0.0107516	-0.0763391	0.130875	-0.207214	-40.7829	-111.895	97.0367	164.713
rs4261716	2	234593117	toxicity	A	3	4836	7016	0.408032	1080	1970	0.354098	711	1635	0.303069	0.00197798	0.0028858	0.00638367	-0.053934	-0.104963	0.0510293	-41.1048	-66.7633	-74.6396	-135.287
rs4261716	2	234593117	toxicity	A	3	4836	7016	0.408032	1080	1970	0.354098	711	1635	0.303069	0.00197798	0.0028858	0.00638367	-0.053934	-0.104963	0.0510293	-41.1048	-66.7633	-74.6396	-135.287
rs2070995	21	39086965	toxicity	A	3	2512	9340	0.211947	120	2934	0.0392927	435	1913	0.185264	0.0333999	0.0567984	0.000597476	-0.172655	-0.0266833	-0.145971	-43.3778	-301.931	-10.5989	-42.7677
rs1143634	2	113590390	toxicity	A	3	2888	8962	0.243713	367	2679	0.120486	333	2015	0.141823	0.0144651	0.000990949	0.00816972	-0.123227	-0.10189	-0.0213369	-44.8792	-201.575	-39.2824	-164.498
rs2297480	1	155279482	toxicity	A	3	3071	8733	0.739834	885	2145	0.707921	810	1522	0.652659	0.000846459	0.00347173	0.00525612	-0.0319132	-0.0871753	0.0552621	-46.2024	-17.6239	-121.391	-52.9596
rs2297480	1	155279482	toxicity	A	3	3071	8733	0.739834	885	2145	0.707921	810	1522	0.652659	0.000846459	0.00347173	0.00525612	-0.0319132	-0.0871753	0.0552621	-46.2024	-17.6239	-121.391	-52.9596
rs3813929	23	113818520	toxicity	A	2B	2036	9768	0.172484	110	2942	0.0360419	358	1988	0.1526	0.0245886	0.0421605	0.000389018	-0.136442	-0.0198837	-0.116558	-28.4517	-244.432	-6.46389	-33.3036
rs1265112	6	31118019	toxicity	G	3	3742	8070	0.316796	697	2337	0.22973	636	1704	0.271795	0.00588075	0.00233215	0.00130812	-0.0870667	-0.0450016	-0.0420651	-47.5843	-126.549	-26.4876	-63.5157
rs3212986	19	45912736	toxicity	C	3	2952	8858	0.750042	859	2177	0.717062	817	1513	0.649356	0.000927369	0.00524334	0.00713671	-0.0329804	-0.100686	0.0677057	-48.3857	-17.5751	-140.9	-60.4722
rs2075252	2	170010985	toxicity	A	3	2920	8926	0.246497	324	2730	0.10609	505	1841	0.21526	0.0188618	0.0225338	0.000735317	-0.140406	-0.0312367	-0.10917	-49.5055	-231.307	-14.4238	-48.0496
rs2228000	3	14199887	toxicity	A	3	2879	8969	0.242995	276	2776	0.0904325	548	1798	0.233589	0.0227128	0.0389325	6.66391e-05	-0.152562	-0.00940551	-0.143157	-50.8683	-254.256	-4.48251	-14.3285
rs2228000	3	14199887	toxicity	A	3	2879	8969	0.242995	276	2776	0.0904325	548	1798	0.233589	0.0227128	0.0389325	6.66391e-05	-0.152562	-0.00940551	-0.143157	-50.8683	-254.256	-4.48251	-14.3285
rs1051740	1	226019633	toxicity	G	3	3546	8308	0.29914	584	2466	0.191475	837	1511	0.356474	0.00941846	0.034499	0.00212593	-0.107664	0.0573341	-0.164998	-52.8216	-162.507	37.589	77.0792
rs1051740	1	226019633	toxicity	G	3	3546	8308	0.29914	584	2466	0.191475	837	1511	0.356474	0.00941984	0.034624	0.00215332	-0.107664	0.0573341	-0.164998	-52.8216	-162.507	37.589	77.0792
rs1051740	1	226019633	toxicity	G	3	3546	8308	0.29914	584	2466	0.191475	837	1511	0.356474	0.00941846	0.034499	0.00212593	-0.107664	0.0573341	-0.164998	-52.8216	-162.507	37.589	77.0792
rs1051740	1	226019633	toxicity	G	3	3546	8308	0.29914	584	2466	0.191475	837	1511	0.356474	0.00941984	0.034624	0.00215332	-0.107664	0.0573341	-0.164998	-52.8216	-162.507	37.589	77.0792
rs1051740	1	226019633	toxicity	G	3	3546	8308	0.29914	584	2466	0.191475	837	1511	0.356474	0.00941846	0.034499	0.00212593	-0.107664	0.0573341	-0.164998	-52.8216	-162.507	37.589	77.0792
rs1051740	1	226019633	toxicity	G	3	3546	8308	0.29914	584	2466	0.191475	837	1511	0.356474	0.00941984	0.034624	0.00215332	-0.107664	0.0573341	-0.164998	-52.8216	-162.507	37.589	77.0792
rs1051740	1	226019633	toxicity	G	3	3540	8290	0.299239	584	2464	0.191601	836	1506	0.35696	0.00941846	0.034499	0.00212593	-0.107638	0.0577206	-0.165359	-52.8331	-162.443	37.8762	77.5651
rs1051740	1	226019633	toxicity	G	3	3540	8290	0.299239	584	2464	0.191601	836	1506	0.35696	0.00941984	0.034624	0.00215332	-0.107638	0.0577206	-0.165359	-52.8331	-162.443	37.8762	77.5651
rs1051740	1	226019633	toxicity	G	3	3540	8290	0.299239	584	2464	0.191601	836	1506	0.35696	0.00941846	0.034499	0.00212593	-0.107638	0.0577206	-0.165359	-52.8331	-162.443	37.8762	77.5651
rs1051740	1	226019633	toxicity	G	3	3540	8290	0.299239	584	2464	0.191601	836	1506	0.35696	0.00941984	0.034624	0.00215332	-0.107638	0.0577206	-0.165359	-52.8331	-162.443	37.8762	77.5651
rs1051740	1	226019633	toxicity	G	3	3540	8290	0.299239	584	2464	0.191601	836	1506	0.35696	0.00941846	0.034499	0.00212593	-0.107638	0.0577206	-0.165359	-52.8331	-162.443	37.8762	77.5651
rs1051740	1	226019633	toxicity	G	3	3540	8290	0.299239	584	2464	0.191601	836	1506	0.35696	0.00941984	0.034624	0.00215332	-0.107638	0.0577206	-0.165359	-52.8331	-162.443	37.8762	77.5651
rs11189381	10	99563198	toxicity	A	3	267	11577	0.977457	153	2897	0.949836	379	1967	0.838448	0.00453352	0.0343081	0.0613663	-0.0276209	-0.139009	0.111388	-53.2335	-2.00823	-252.426	-25.5907
rs12210538	6	110760008	toxicity	G	3	2830	9020	0.238819	140	2908	0.0459318	346	2000	0.147485	0.0379327	0.0309165	0.00662589	-0.192887	-0.0913335	-0.101553	-54.9246	-330.849	-35.2825	-147.385
rs1136201	17	37879588	toxicity	G	3	2847	9003	0.240253	143	2909	0.0468545	368	1978	0.156863	0.0379799	0.0346976	0.0054759	-0.193399	-0.0833904	-0.110008	-55.5262	-331.271	-33.1157	-133.665
rs9567733	13	47401335	toxicity	G	3	3183	8651	0.268971	388	2656	0.127464	972	1370	0.41503	0.0178646	0.10767	0.0142002	-0.141507	0.146059	-0.287566	-56.0982	-226.916	99.9045	192.214
rs16853826	2	216205167	toxicity	G	3	1575	10273	0.867066	508	2544	0.833552	485	1861	0.793265	0.00152131	0.00265668	0.00605657	-0.0335144	-0.073801	0.0402866	-56.9952	-10.0336	-122.534	-25.0679
rs12621220	2	113598255	toxicity	A	3	3178	8654	0.268594	310	2744	0.101506	966	1378	0.412116	0.0253752	0.13131	0.0137419	-0.167087	0.143522	-0.31061	-61.839	-272.336	97.6971	189.348
rs1806201	12	13717508	toxicity	A	3	3282	8532	0.277806	339	2699	0.111587	694	1646	0.296581	0.0243838	0.0542041	0.000240809	-0.166219	0.0187752	-0.184995	-64.7246	-267.714	10.7842	26.7662
rs1806201	12	13717508	toxicity	A	3	3282	8532	0.277806	339	2699	0.111587	694	1646	0.296581	0.0243838	0.0542041	0.000240809	-0.166219	0.0187752	-0.184995	-64.7246	-267.714	10.7842	26.7662
rs4253728	22	46610067	toxicity	A	3	3165	8681	0.267179	184	2868	0.0602883	387	1959	0.164962	0.0400108	0.0284624	0.00768303	-0.20689	-0.102217	-0.104673	-67.7498	-346.031	-44.1722	-160.262
rs4253728	22	46610067	toxicity	A	3	3165	8681	0.267179	184	2868	0.0602883	387	1959	0.164962	0.0400108	0.0284624	0.00768303	-0.20689	-0.102217	-0.104673	-67.7498	-346.031	-44.1722	-160.262
rs1126643	5	52347369	toxicity	A	3	4659	7183	0.39343	898	2156	0.294041	982	1366	0.418228	0.0068839	0.0167023	0.000354559	-0.0993896	0.0247981	-0.124188	-68.3274	-130.452	20.1276	29.4686
rs3129294	6	33084671	toxicity,other	C	3	4260	7572	0.360041	748	2290	0.246215	641	1703	0.273464	0.00942973	0.000953372	0.00457316	-0.113826	-0.0865764	-0.0272495	-69.0076	-158.644	-54.8466	-118.306
rs6465084	7	86403475	toxicity	A	3	2943	8881	0.751099	904	2144	0.703412	428	1920	0.817717	0.00193235	0.0172737	0.00338392	-0.0476874	0.0666177	-0.114305	-69.3619	-26.0129	104.511	28.7245
rs1544410	12	48239835	toxicity	A	3	4720	7048	0.401088	914	2124	0.300856	633	1703	0.270976	0.00695058	0.00107021	0.00993466	-0.100232	-0.130112	0.0298798	-70.3571	-130.107	-87.4433	-172.78
rs3814055	3	119500035	toxicity	A	3	4614	7216	0.390025	868	2180	0.284777	826	1518	0.352389	0.00775442	0.00521365	0.000826692	-0.105248	-0.0376363	-0.0676122	-71.0219	-139.475	-27.9417	-47.3308
rs806378	6	88859551	toxicity	A	3	3294	8552	0.278069	242	2810	0.0792923	425	1919	0.181314	0.0355564	0.0236065	0.0066751	-0.198776	-0.0967546	-0.102022	-71.0349	-326.518	-44.4474	-149.062
rs1801131	1	11854476	toxicity	C	3	3736	8102	0.315594	508	2544	0.166448	466	1880	0.198636	0.0177878	0.00172155	0.00905715	-0.149146	-0.116958	-0.0321877	-71.8945	-226.397	-60.1432	-173.773
rs1801131	1	11854476	toxicity	C	3	3736	8102	0.315594	508	2544	0.166448	466	1880	0.198636	0.0177878	0.00172155	0.00905715	-0.149146	-0.116958	-0.0321877	-71.8945	-226.397	-60.1432	-173.773
rs1801131	1	11854476	toxicity	C	3	3736	8102	0.315594	508	2544	0.166448	466	1880	0.198636	0.0177878	0.00172155	0.00905715	-0.149146	-0.116958	-0.0321877	-71.8945	-226.397	-60.1432	-173.773
rs1801131	1	11854476	toxicity	C	3	3736	8102	0.315594	508	2544	0.166448	466	1880	0.198636	0.0177878	0.00172155	0.00905715	-0.149146	-0.116958	-0.0321877	-71.8945	-226.397	-60.1432	-173.773
rs1801131	1	11854476	toxicity	C	3	3736	8102	0.315594	508	2544	0.166448	466	1880	0.198636	0.0177878	0.00172155	0.00905715	-0.149146	-0.116958	-0.0321877	-71.8945	-226.397	-60.1432	-173.773
rs1801131	1	11854476	toxicity	C	3	3736	8102	0.315594	508	2544	0.166448	466	1880	0.198636	0.0177878	0.00172155	0.00905715	-0.149146	-0.116958	-0.0321877	-71.8945	-226.397	-60.1432	-173.773
rs1801131	1	11854476	toxicity	C	3	3736	8102	0.315594	508	2544	0.166448	466	1880	0.198636	0.0177878	0.00172155	0.00905715	-0.149146	-0.116958	-0.0321877	-71.8945	-226.397	-60.1432	-173.773
rs1801131	1	11854476	toxicity	C	3	3736	8102	0.315594	508	2544	0.166448	466	1880	0.198636	0.0177878	0.00172155	0.00905715	-0.149146	-0.116958	-0.0321877	-71.8945	-226.397	-60.1432	-173.773
rs1801131	1	11854476	toxicity	C	3	3736	8102	0.315594	508	2544	0.166448	466	1880	0.198636	0.0177878	0.00172155	0.00905715	-0.149146	-0.116958	-0.0321877	-71.8945	-226.397	-60.1432	-173.773
rs1801131	1	11854476	toxicity	C	3	3736	8102	0.315594	508	2544	0.166448	466	1880	0.198636	0.0177878	0.00172155	0.00905715	-0.149146	-0.116958	-0.0321877	-71.8945	-226.397	-60.1432	-173.773
rs1801131	1	11854476	toxicity	C	3	3736	8102	0.315594	508	2544	0.166448	466	1880	0.198636	0.0177878	0.00172155	0.00905715	-0.149146	-0.116958	-0.0321877	-71.8945	-226.397	-60.1432	-173.773
rs1801131	1	11854476	toxicity	C	3	3736	8102	0.315594	508	2544	0.166448	466	1880	0.198636	0.0177878	0.00172155	0.00905715	-0.149146	-0.116958	-0.0321877	-71.8945	-226.397	-60.1432	-173.773
rs1801131	1	11854476	toxicity	C	3	3736	8102	0.315594	508	2544	0.166448	466	1880	0.198636	0.0177878	0.00172155	0.00905715	-0.149146	-0.116958	-0.0321877	-71.8945	-226.397	-60.1432	-173.773
rs1801131	1	11854476	toxicity	C	3	3736	8102	0.315594	508	2544	0.166448	466	1880	0.198636	0.0177878	0.00172155	0.00905715	-0.149146	-0.116958	-0.0321877	-71.8945	-226.397	-60.1432	-173.773
rs1801131	1	11854476	toxicity	C	3	3736	8102	0.315594	508	2544	0.166448	466	1880	0.198636	0.0177878	0.00172155	0.00905715	-0.149146	-0.116958	-0.0321877	-71.8945	-226.397	-60.1432	-173.773
rs1801131	1	11854476	toxicity	C	3	3736	8102	0.315594	508	2544	0.166448	466	1880	0.198636	0.0177878	0.00172155	0.00905715	-0.149146	-0.116958	-0.0321877	-71.8945	-226.397	-60.1432	-173.773
rs1801131	1	11854476	toxicity	C	3	3736	8102	0.315594	508	2544	0.166448	466	1880	0.198636	0.0177878	0.00172155	0.00905715	-0.149146	-0.116958	-0.0321877	-71.8945	-226.397	-60.1432	-173.773
rs1801131	1	11854476	toxicity	C	3	3736	8102	0.315594	508	2544	0.166448	466	1880	0.198636	0.0177878	0.00172155	0.00905715	-0.149146	-0.116958	-0.0321877	-71.8945	-226.397	-60.1432	-173.773
rs1801131	1	11854476	toxicity	C	3	3736	8102	0.315594	508	2544	0.166448	466	1880	0.198636	0.0177878	0.00172155	0.00905715	-0.149146	-0.116958	-0.0321877	-71.8945	-226.397	-60.1432	-173.773
rs1801131	1	11854476	toxicity	C	3	3736	8102	0.315594	508	2544	0.166448	466	1880	0.198636	0.0177878	0.00172155	0.00905715	-0.149146	-0.116958	-0.0321877	-71.8945	-226.397	-60.1432	-173.773
rs1801131	1	11854476	toxicity	C	3	3736	8102	0.315594	508	2544	0.166448	466	1880	0.198636	0.0177878	0.00172155	0.00905715	-0.149146	-0.116958	-0.0321877	-71.8945	-226.397	-60.1432	-173.773
rs1801131	1	11854476	toxicity	C	3	3736	8102	0.315594	508	2544	0.166448	466	1880	0.198636	0.0177878	0.00172155	0.00905715	-0.149146	-0.116958	-0.0321877	-71.8945	-226.397	-60.1432	-173.773
rs1801131	1	11854476	toxicity	C	3	3736	8102	0.315594	508	2544	0.166448	466	1880	0.198636	0.0177878	0.00172155	0.00905715	-0.149146	-0.116958	-0.0321877	-71.8945	-226.397	-60.1432	-173.773
rs1801131	1	11854476	toxicity	C	3	3736	8102	0.315594	508	2544	0.166448	466	1880	0.198636	0.0177878	0.00172155	0.00905715	-0.149146	-0.116958	-0.0321877	-71.8945	-226.397	-60.1432	-173.773
rs1801131	1	11854476	toxicity	C	3	3736	8102	0.315594	508	2544	0.166448	466	1880	0.198636	0.0177878	0.00172155	0.00905715	-0.149146	-0.116958	-0.0321877	-71.8945	-226.397	-60.1432	-173.773
rs1801131	1	11854476	toxicity	C	3	3736	8102	0.315594	508	2544	0.166448	466	1880	0.198636	0.0177878	0.00172155	0.00905715	-0.149146	-0.116958	-0.0321877	-71.8945	-226.397	-60.1432	-173.773
rs1049353	6	88853635	toxicity	A	3	3263	8555	0.276104	192	2852	0.0630749	387	1947	0.16581	0.0414236	0.0269868	0.00875362	-0.213029	-0.110294	-0.102735	-72.2551	-353.804	-48.7407	-171.848
rs316019	6	160670282	toxicity	C	3	1219	10623	0.897061	441	2613	0.855599	189	2155	0.919369	0.00282964	0.00969113	0.000767734	-0.0414621	0.0223073	-0.0637694	-72.669	-10.2552	40.5196	4.09495
rs316019	6	160670282	toxicity	C	3	1219	10623	0.897061	441	2613	0.855599	189	2155	0.919369	0.00282964	0.00969113	0.000767734	-0.0414621	0.0223073	-0.0637694	-72.669	-10.2552	40.5196	4.09495
rs1021737	1	70904800	toxicity	A	3	3422	8416	0.289069	317	2733	0.103934	924	1416	0.394872	0.0296867	0.117327	0.00725698	-0.185135	0.105803	-0.290937	-72.7586	-297.511	72.3628	139.243
rs3813929	23	113818520	toxicity	A	2B	2036	9768	0.172484	110	2942	0.0360419	358	1988	0.1526	0.0245886	0.0421605	0.000389018	-0.136442	-0.0198837	-0.116558	-28.4517	-244.432	-6.46389	-33.3036
rs3813929	23	113818520	toxicity	A	2B	2036	9768	0.172484	110	2942	0.0360419	358	1988	0.1526	0.0245886	0.0421605	0.000389018	-0.136442	-0.0198837	-0.116558	-28.4517	-244.432	-6.46389	-33.3036
rs3813929	23	113818520	toxicity	A	2B	2036	9768	0.172484	110	2942	0.0360419	358	1988	0.1526	0.0245886	0.0421605	0.000389018	-0.136442	-0.0198837	-0.116558	-28.4517	-244.432	-6.46389	-33.3036
rs10197559	2	216185825	toxicity	A	4	3445	8333	0.292494	258	2774	0.0850923	376	1960	0.160959	0.0373488	0.0135827	0.0121035	-0.207402	-0.131536	-0.0758666	-78.3123	-336.492	-59.6453	-203.426
rs13181	19	45854919	toxicity	C	3	4339	7499	0.366532	708	2332	0.232895	557	1787	0.237628	0.0129531	3.06385e-05	0.0101413	-0.133637	-0.128904	-0.00473325	-80.1054	-187.168	-77.8783	-179.929
rs13181	19	45854919	toxicity	C	3	4339	7499	0.366532	708	2332	0.232895	557	1787	0.237628	0.0129531	3.06385e-05	0.0101413	-0.133637	-0.128904	-0.00473325	-80.1054	-187.168	-77.8783	-179.929
rs13181	19	45854919	toxicity	C	3	4339	7499	0.366532	708	2332	0.232895	557	1787	0.237628	0.0129531	3.06385e-05	0.0101413	-0.133637	-0.128904	-0.00473325	-80.1054	-187.168	-77.8783	-179.929
rs7588295	2	166407511	toxicity	A	3	238	11608	0.979909	192	2862	0.937132	27	2317	0.988481	0.0106397	0.0166422	0.000552959	-0.0427772	0.0085724	-0.0513496	-82.0056	-3.54878	16.8738	0.270973
rs628031	6	160560845	toxicity,metabolism/PK	A	3	4731	7111	0.39951	847	2201	0.277887	557	1789	0.237425	0.010279	0.00208974	0.015508	-0.121623	-0.162085	0.0404617	-82.3872	-160.859	-103.238	-220.932
rs2241883	2	88424066	toxicity	G	3	3949	7905	0.333136	496	2558	0.16241	716	1632	0.30494	0.0226886	0.0286857	0.000497368	-0.170727	-0.0281961	-0.14253	-84.6029	-256.85	-17.9913	-38.4009
rs2241883	2	88424066	toxicity	G	3	3949	7905	0.333136	496	2558	0.16241	716	1632	0.30494	0.0226886	0.0286857	0.000497368	-0.170727	-0.0281961	-0.14253	-84.6029	-256.85	-17.9913	-38.4009
rs3775291	4	187004074	toxicity	A	3	3544	8306	0.299072	191	2859	0.062623	650	1698	0.276831	0.0484555	0.0857424	0.000328019	-0.236449	-0.0222404	-0.214208	-85.5223	-387.375	-12.8083	-31.6725
rs1042580	20	23027621	toxicity	G	3	4456	7380	0.376479	688	2364	0.225426	749	1597	0.319267	0.016444	0.0110773	0.00194514	-0.151053	-0.0572117	-0.0938409	-90.9192	-211.186	-39.8048	-74.6186
rs1495509	4	21393616	toxicity	G	3	3939	7895	0.332854	373	2677	0.122295	595	1751	0.253623	0.035103	0.0287912	0.00398496	-0.210559	-0.0792313	-0.131328	-95.836	-325.283	-46.4674	-111.995
rs11598702	10	104897985	toxicity	G	3	4452	7350	0.377224	634	2410	0.208279	651	1693	0.27773	0.020657	0.00652777	0.00593427	-0.168946	-0.0994938	-0.0694518	-98.9181	-238.973	-65.1639	-133.824
rs761142	6	53392108	toxicity	A	3	3493	8355	0.705182	1131	1915	0.628693	1137	1209	0.515345	0.00444615	0.0129578	0.0226211	-0.0764889	-0.189837	0.113348	-102.027	-50.9511	-231.701	-147.973
rs761142	6	53392108	toxicity	A	3	3493	8355	0.705182	1131	1915	0.628693	1137	1209	0.515345	0.00444615	0.0129578	0.0226211	-0.0764889	-0.189837	0.113348	-102.027	-50.9511	-231.701	-147.973
rs1805034	18	60027241	toxicity	G	3	5764	6072	0.486989	1118	1934	0.366317	821	1527	0.349659	0.00954707	0.000296308	0.0104742	-0.120672	-0.13733	0.0166579	-102.97	-138.373	-114.897	-159.763
rs3813929	23	113818520	toxicity	A	2B	2036	9768	0.172484	110	2942	0.0360419	358	1988	0.1526	0.0245886	0.0421605	0.000389018	-0.136442	-0.0198837	-0.116558	-28.4517	-244.432	-6.46389	-33.3036
rs1057910	10	96741053	toxicity	C	2A	786	11006	0.0666554	33	3019	0.0108126	104	2240	0.0443686	0.00977056	0.0111804	0.00116457	-0.0558428	-0.0222868	-0.033556	-4.32603	-107.36	-2.47436	-42.0992
rs1057910	10	96741053	toxicity	C	2A	786	11006	0.0666554	33	3019	0.0108126	104	2240	0.0443686	0.00977056	0.0111804	0.00116457	-0.0558428	-0.0222868	-0.033556	-4.32603	-107.36	-2.47436	-42.0992
rs1057910	10	96741053	toxicity	C	2A	786	11006	0.0666554	33	3019	0.0108126	104	2240	0.0443686	0.00977056	0.0111804	0.00116457	-0.0558428	-0.0222868	-0.033556	-4.32603	-107.36	-2.47436	-42.0992
rs1057910	10	96741053	toxicity	C	2A	786	11006	0.0666554	33	3019	0.0108126	104	2240	0.0443686	0.00977056	0.0111804	0.00116457	-0.0558428	-0.0222868	-0.033556	-4.32603	-107.36	-2.47436	-42.0992
rs1057910	10	96741053	toxicity	C	2A	786	11006	0.0666554	33	3019	0.0108126	104	2240	0.0443686	0.00977056	0.0111804	0.00116457	-0.0558428	-0.0222868	-0.033556	-4.32603	-107.36	-2.47436	-42.0992
rs1057910	10	96741053	toxicity	C	2A	786	11006	0.0666554	33	3019	0.0108126	104	2240	0.0443686	0.00977056	0.0111804	0.00116457	-0.0558428	-0.0222868	-0.033556	-4.32603	-107.36	-2.47436	-42.0992
rs1933437	13	28624294	toxicity	A	2B	4710	7138	0.602465	2018	1036	0.339227	992	1356	0.577513	0.045592	0.0565503	0.000357607	-0.263237	-0.0249518	-0.238286	-247.888	-278.586	-29.4425	-20.461
rs1933437	13	28624294	toxicity	A	2B	4710	7138	0.602465	2018	1036	0.339227	992	1356	0.577513	0.045592	0.0565503	0.000357607	-0.263237	-0.0249518	-0.238286	-247.888	-278.586	-29.4425	-20.461
rs10306114	9	125132522	toxicity	G	2B	863	10991	0.0728024	361	2693	0.118206	107	2241	0.0455707	0.00445566	0.0163837	0.00160811	0.0454032	-0.0272317	0.0726349	8.67238	82.134	-3.22351	-51.24
rs4244285	10	96541616	toxicity	A	2A	1742	10074	0.147427	517	2527	0.169842	278	2066	0.118601	0.000634856	0.00513079	0.000938519	0.0224151	-0.0288265	0.0512416	7.11163	37.7186	-7.66866	-49.9844
rs4244285	10	96541616	toxicity	A	1A	1742	10074	0.147427	517	2527	0.169842	278	2066	0.118601	0.000634856	0.00513079	0.000938519	0.0224151	-0.0288265	0.0512416	7.11163	37.7186	-7.66866	-49.9844
rs4244285	10	96541616	toxicity	A	1A	1742	10074	0.147427	517	2527	0.169842	278	2066	0.118601	0.000634856	0.00513079	0.000938519	0.0224151	-0.0288265	0.0512416	7.11163	37.7186	-7.66866	-49.9844
rs4244285	10	96541616	toxicity	A	1A	1742	10074	0.147427	517	2527	0.169842	278	2066	0.118601	0.000634856	0.00513079	0.000938519	0.0224151	-0.0288265	0.0512416	7.11163	37.7186	-7.66866	-49.9844
rs4244285	10	96541616	toxicity	A	1A	1742	10074	0.147427	517	2527	0.169842	278	2066	0.118601	0.000634856	0.00513079	0.000938519	0.0224151	-0.0288265	0.0512416	7.11163	37.7186	-7.66866	-49.9844
rs4244285	10	96541616	toxicity	A	1A	1742	10074	0.147427	517	2527	0.169842	278	2066	0.118601	0.000634856	0.00513079	0.000938519	0.0224151	-0.0288265	0.0512416	7.11163	37.7186	-7.66866	-49.9844
rs4244285	10	96541616	toxicity	A	1A	1742	10074	0.147427	517	2527	0.169842	278	2066	0.118601	0.000634856	0.00513079	0.000938519	0.0224151	-0.0288265	0.0512416	7.11163	37.7186	-7.66866	-49.9844
rs4244285	10	96541616	toxicity	A	1A	1742	10074	0.147427	517	2527	0.169842	278	2066	0.118601	0.000634856	0.00513079	0.000938519	0.0224151	-0.0288265	0.0512416	7.11163	37.7186	-7.66866	-49.9844
rs4244285	10	96541616	toxicity	A	1A	1742	10074	0.147427	517	2527	0.169842	278	2066	0.118601	0.000634856	0.00513079	0.000938519	0.0224151	-0.0288265	0.0512416	7.11163	37.7186	-7.66866	-49.9844
rs4244285	10	96541616	toxicity	A	1A	1742	10074	0.147427	517	2527	0.169842	278	2066	0.118601	0.000634856	0.00513079	0.000938519	0.0224151	-0.0288265	0.0512416	7.11163	37.7186	-7.66866	-49.9844
rs4244285	10	96541616	toxicity	A	1A	1742	10074	0.147427	517	2527	0.169842	278	2066	0.118601	0.000634856	0.00513079	0.000938519	0.0224151	-0.0288265	0.0512416	7.11163	37.7186	-7.66866	-49.9844
rs4244285	10	96541616	toxicity	A	1A	1742	10074	0.147427	517	2527	0.169842	278	2066	0.118601	0.000634856	0.00513079	0.000938519	0.0224151	-0.0288265	0.0512416	7.11163	37.7186	-7.66866	-49.9844
rs4244285	10	96541616	toxicity	A	1A	1742	10074	0.147427	517	2527	0.169842	278	2066	0.118601	0.000634856	0.00513079	0.000938519	0.0224151	-0.0288265	0.0512416	7.11163	37.7186	-7.66866	-49.9844
rs4244285	10	96541616	toxicity	A	1A	1742	10074	0.147427	517	2527	0.169842	278	2066	0.118601	0.000634856	0.00513079	0.000938519	0.0224151	-0.0288265	0.0512416	7.11163	37.7186	-7.66866	-49.9844
rs4244285	10	96541616	toxicity	A	1A	1742	10074	0.147427	517	2527	0.169842	278	2066	0.118601	0.000634856	0.00513079	0.000938519	0.0224151	-0.0288265	0.0512416	7.11163	37.7186	-7.66866	-49.9844
rs4244285	10	96541616	toxicity	A	1A	1742	10074	0.147427	517	2527	0.169842	278	2066	0.118601	0.000634856	0.00513079	0.000938519	0.0224151	-0.0288265	0.0512416	7.11163	37.7186	-7.66866	-49.9844
rs4244285	10	96541616	toxicity	A	1A	1742	10074	0.147427	517	2527	0.169842	278	2066	0.118601	0.000634856	0.00513079	0.000938519	0.0224151	-0.0288265	0.0512416	7.11163	37.7186	-7.66866	-49.9844
rs4244285	10	96541616	toxicity	A	1A	1742	10074	0.147427	517	2527	0.169842	278	2066	0.118601	0.000634856	0.00513079	0.000938519	0.0224151	-0.0288265	0.0512416	7.11163	37.7186	-7.66866	-49.9844
rs4244285	10	96541616	toxicity	A	1A	1742	10074	0.147427	517	2527	0.169842	278	2066	0.118601	0.000634856	0.00513079	0.000938519	0.0224151	-0.0288265	0.0512416	7.11163	37.7186	-7.66866	-49.9844
rs10509681	10	96798749	toxicity	G	2A	1369	10485	0.115488	55	2999	0.0180092	196	2152	0.0834753	0.0179155	0.0237703	0.00144232	-0.0974793	-0.0320131	-0.0654661	-13.0133	-181.945	-6.36946	-57.6568
rs4149056	12	21331549	toxicity	G	2A	1830	10006	0.154613	98	2956	0.0320891	286	2060	0.12191	0.0217139	0.0300096	0.00116316	-0.122524	-0.0327034	-0.0898206	-22.8755	-222.172	-9.04323	-56.3636
rs4149056	12	21331549	toxicity	G	2A	1830	10006	0.154613	98	2956	0.0320891	286	2060	0.12191	0.0217139	0.0300096	0.00116316	-0.122524	-0.0327034	-0.0898206	-22.8755	-222.172	-9.04323	-56.3636
rs1801133	1	11856378	toxicity	A	3	3970	7798	0.337356	314	2704	0.104042	985	1345	0.422747	0.0429713	0.135798	0.00441319	-0.233313	0.0853912	-0.318704	-102.984	-363.642	64.9061	105.876
rs1801133	1	11856378	toxicity	A	3	3970	7798	0.337356	314	2704	0.104042	985	1345	0.422747	0.0429713	0.135798	0.00441319	-0.233313	0.0853912	-0.318704	-102.984	-363.642	64.9061	105.876
rs1801133	1	11856378	toxicity	A	3	3970	7798	0.337356	314	2704	0.104042	985	1345	0.422747	0.0429713	0.135798	0.00441319	-0.233313	0.0853912	-0.318704	-102.984	-363.642	64.9061	105.876
rs1801133	1	11856378	toxicity	A	3	3970	7798	0.337356	314	2704	0.104042	985	1345	0.422747	0.0429713	0.135798	0.00441319	-0.233313	0.0853912	-0.318704	-102.984	-363.642	64.9061	105.876
rs1801133	1	11856378	toxicity	A	3	3970	7798	0.337356	314	2704	0.104042	985	1345	0.422747	0.0429713	0.135798	0.00441319	-0.233313	0.0853912	-0.318704	-102.984	-363.642	64.9061	105.876
rs1801133	1	11856378	toxicity	A	3	3970	7798	0.337356	314	2704	0.104042	985	1345	0.422747	0.0429713	0.135798	0.00441319	-0.233313	0.0853912	-0.318704	-102.984	-363.642	64.9061	105.876
rs1801133	1	11856378	toxicity	A	3	3970	7798	0.337356	314	2704	0.104042	985	1345	0.422747	0.0429713	0.135798	0.00441319	-0.233313	0.0853912	-0.318704	-102.984	-363.642	64.9061	105.876
rs1801133	1	11856378	toxicity	A	3	3970	7798	0.337356	314	2704	0.104042	985	1345	0.422747	0.0429713	0.135798	0.00441319	-0.233313	0.0853912	-0.318704	-102.984	-363.642	64.9061	105.876
rs1801133	1	11856378	toxicity	A	3	3970	7798	0.337356	314	2704	0.104042	985	1345	0.422747	0.0429713	0.135798	0.00441319	-0.233313	0.0853912	-0.318704	-102.984	-363.642	64.9061	105.876
rs1801133	1	11856378	toxicity	A	3	3970	7798	0.337356	314	2704	0.104042	985	1345	0.422747	0.0429713	0.135798	0.00441319	-0.233313	0.0853912	-0.318704	-102.984	-363.642	64.9061	105.876
rs1801133	1	11856378	toxicity	A	3	3970	7798	0.337356	314	2704	0.104042	985	1345	0.422747	0.0429713	0.135798	0.00441319	-0.233313	0.0853912	-0.318704	-102.984	-363.642	64.9061	105.876
rs1801133	1	11856378	toxicity	A	3	3970	7798	0.337356	314	2704	0.104042	985	1345	0.422747	0.0429713	0.135798	0.00441319	-0.233313	0.0853912	-0.318704	-102.984	-363.642	64.9061	105.876
rs1801133	1	11856378	toxicity	A	3	3970	7798	0.337356	314	2704	0.104042	985	1345	0.422747	0.0429713	0.135798	0.00441319	-0.233313	0.0853912	-0.318704	-102.984	-363.642	64.9061	105.876
rs1801133	1	11856378	toxicity	A	3	3970	7798	0.337356	314	2704	0.104042	985	1345	0.422747	0.0429713	0.135798	0.00441319	-0.233313	0.0853912	-0.318704	-102.984	-363.642	64.9061	105.876
rs1801133	1	11856378	toxicity	A	3	3970	7798	0.337356	314	2704	0.104042	985	1345	0.422747	0.0429713	0.135798	0.00441319	-0.233313	0.0853912	-0.318704	-102.984	-363.642	64.9061	105.876
rs1801133	1	11856378	toxicity	A	3	3970	7798	0.337356	314	2704	0.104042	985	1345	0.422747	0.0429713	0.135798	0.00441319	-0.233313	0.0853912	-0.318704	-102.984	-363.642	64.9061	105.876
rs1801133	1	11856378	toxicity	A	3	3970	7798	0.337356	314	2704	0.104042	985	1345	0.422747	0.0429713	0.135798	0.00441319	-0.233313	0.0853912	-0.318704	-102.984	-363.642	64.9061	105.876
rs1801133	1	11856378	toxicity	A	3	3970	7798	0.337356	314	2704	0.104042	985	1345	0.422747	0.0429713	0.135798	0.00441319	-0.233313	0.0853912	-0.318704	-102.984	-363.642	64.9061	105.876
rs1801133	1	11856378	toxicity	A	3	3970	7798	0.337356	314	2704	0.104042	985	1345	0.422747	0.0429713	0.135798	0.00441319	-0.233313	0.0853912	-0.318704	-102.984	-363.642	64.9061	105.876
rs1801133	1	11856378	toxicity	A	3	3970	7798	0.337356	314	2704	0.104042	985	1345	0.422747	0.0429713	0.135798	0.00441319	-0.233313	0.0853912	-0.318704	-102.984	-363.642	64.9061	105.876
rs1801133	1	11856378	toxicity	A	3	3970	7798	0.337356	314	2704	0.104042	985	1345	0.422747	0.0429713	0.135798	0.00441319	-0.233313	0.0853912	-0.318704	-102.984	-363.642	64.9061	105.876
rs1801133	1	11856378	toxicity	A	3	3970	7798	0.337356	314	2704	0.104042	985	1345	0.422747	0.0429713	0.135798	0.00441319	-0.233313	0.0853912	-0.318704	-102.984	-363.642	64.9061	105.876
rs1801133	1	11856378	toxicity	A	3	3970	7798	0.337356	314	2704	0.104042	985	1345	0.422747	0.0429713	0.135798	0.00441319	-0.233313	0.0853912	-0.318704	-102.984	-363.642	64.9061	105.876
rs4149056	12	21331549	toxicity	G	2A	1830	10006	0.154613	98	2956	0.0320891	286	2060	0.12191	0.0217139	0.0300096	0.00116316	-0.122524	-0.0327034	-0.0898206	-22.8755	-222.172	-9.04323	-56.3636
rs4149056	12	21331549	toxicity	G	2A	1830	10006	0.154613	98	2956	0.0320891	286	2060	0.12191	0.0217139	0.0300096	0.00116316	-0.122524	-0.0327034	-0.0898206	-22.8755	-222.172	-9.04323	-56.3636
rs1051730	15	78894339	toxicity	A	3	4084	7762	0.344758	350	2700	0.114754	497	1851	0.21167	0.0412032	0.0174499	0.0111874	-0.230004	-0.133088	-0.0969154	-105.689	-354.318	-74.0539	-192.123
rs2289252	4	187207381	toxicity	A	3	4753	7083	0.401571	719	2335	0.235429	865	1479	0.369027	0.0193611	0.0211492	0.000610875	-0.166143	-0.0325442	-0.133598	-105.833	-226.452	-25.0785	-40.0098
rs2305364	15	85452275	toxicity	A	3	5164	6676	0.436149	875	2179	0.286509	772	1570	0.329633	0.0151411	0.00215412	0.00642732	-0.149639	-0.106516	-0.0431233	-108.138	-191.14	-81.5679	-131.464
rs2305364	15	85452275	toxicity	A	3	5164	6676	0.436149	875	2179	0.286509	772	1570	0.329633	0.0151411	0.00215412	0.00642732	-0.149639	-0.106516	-0.0431233	-108.138	-191.14	-81.5679	-131.464
rs1805087	1	237048500	toxicity	A	3	2224	9614	0.81213	788	2266	0.741978	382	1964	0.83717	0.00497238	0.0131181	0.000577085	-0.0701527	0.0250392	-0.0951919	-109.025	-31.2805	41.2972	8.78125
rs1705772	12	34174756	toxicity	G	3	4608	7212	0.389848	625	2419	0.205322	1141	1203	0.486775	0.0243083	0.0883638	0.00538045	-0.184526	0.096927	-0.281453	-109.824	-259.227	84.9684	108.886
rs7661530	4	21351260	toxicity	A	3	4219	7607	0.356756	394	2648	0.12952	636	1706	0.271563	0.0392675	0.0320522	0.00444589	-0.227236	-0.0851935	-0.142043	-110.5	-343.973	-53.5287	-116.858
rs11125883	2	61710573	toxicity	C	3	4401	7447	0.371455	491	2559	0.160984	736	1612	0.313458	0.0327028	0.0325318	0.00201077	-0.210471	-0.0579968	-0.152475	-112.063	-308.88	-39.7228	-76.2709
rs11125883	2	61710573	toxicity	C	3	4401	7447	0.371455	491	2559	0.160984	736	1612	0.313458	0.0327028	0.0325318	0.00201077	-0.210471	-0.0579968	-0.152475	-112.063	-308.88	-39.7228	-76.2709
rs1799929	8	18257994	toxicity,metabolism/PK	A	3	5103	6747	0.430633	827	2227	0.270792	783	1563	0.33376	0.0173748	0.00465544	0.00533376	-0.159841	-0.0968733	-0.0629672	-112.116	-207.565	-74.0492	-119.697
rs1799929	8	18257994	toxicity,metabolism/PK	A	3	5103	6747	0.430633	827	2227	0.270792	783	1563	0.33376	0.0173748	0.00465544	0.00533376	-0.159841	-0.0968733	-0.0629672	-112.116	-207.565	-74.0492	-119.697
rs1799929	8	18257994	toxicity,metabolism/PK	A	3	5103	6747	0.430633	827	2227	0.270792	783	1563	0.33376	0.0173748	0.00465544	0.00533376	-0.159841	-0.0968733	-0.0629672	-112.116	-207.565	-74.0492	-119.697
rs1799929	8	18257994	toxicity	A	3	5103	6747	0.430633	827	2227	0.270792	783	1563	0.33376	0.0173748	0.00465544	0.00533376	-0.159841	-0.0968733	-0.0629672	-112.116	-207.565	-74.0492	-119.697
rs1799929	8	18257994	toxicity	A	3	5103	6747	0.430633	827	2227	0.270792	783	1563	0.33376	0.0173748	0.00465544	0.00533376	-0.159841	-0.0968733	-0.0629672	-112.116	-207.565	-74.0492	-119.697
rs1799929	8	18257994	toxicity	A	3	5103	6747	0.430633	827	2227	0.270792	783	1563	0.33376	0.0173748	0.00465544	0.00533376	-0.159841	-0.0968733	-0.0629672	-112.116	-207.565	-74.0492	-119.697
rs1799929	8	18257994	toxicity	A	3	5103	6747	0.430633	827	2227	0.270792	783	1563	0.33376	0.0173748	0.00465544	0.00533376	-0.159841	-0.0968733	-0.0629672	-112.116	-207.565	-74.0492	-119.697
rs1800896	1	206946897	toxicity	G	3	5730	6124	0.483381	1055	1999	0.345449	761	1585	0.324382	0.0124969	0.000488545	0.0140499	-0.137933	-0.158999	0.0210667	-114.323	-161.542	-128.434	-189.565
rs9825762	3	38766338	toxicity	A	3	2517	9335	0.787631	883	2171	0.710871	453	1895	0.80707	0.00545161	0.0122161	0.000315286	-0.0767598	0.0194391	-0.0961989	-115.025	-38.4949	30.9995	7.87864
rs4149056	12	21331549	toxicity	G	2A	1830	10006	0.154613	98	2956	0.0320891	286	2060	0.12191	0.0217139	0.0300096	0.00116316	-0.122524	-0.0327034	-0.0898206	-22.8755	-222.172	-9.04323	-56.3636
rs16969968	15	78882925	toxicity,other	A	3	4072	7756	0.344268	167	2887	0.0546824	478	1868	0.203751	0.0671439	0.051911	0.0125121	-0.289585	-0.140517	-0.149069	-115.53	-463.641	-77.0058	-204.028
rs16969968	15	78882925	toxicity,other	A	3	4072	7756	0.344268	167	2887	0.0546824	478	1868	0.203751	0.0671439	0.051911	0.0125121	-0.289585	-0.140517	-0.149069	-115.53	-463.641	-77.0058	-204.028
rs16969968	15	78882925	toxicity	A	3	4072	7756	0.344268	167	2887	0.0546824	478	1868	0.203751	0.0671439	0.051911	0.0125121	-0.289585	-0.140517	-0.149069	-115.53	-463.641	-77.0058	-204.028
rs16969968	15	78882925	toxicity	A	3	4072	7756	0.344268	167	2887	0.0546824	478	1868	0.203751	0.0671439	0.051911	0.0125121	-0.289585	-0.140517	-0.149069	-115.53	-463.641	-77.0058	-204.028
rs16969968	15	78882925	toxicity	A	3	4072	7756	0.344268	167	2887	0.0546824	478	1868	0.203751	0.0671439	0.051911	0.0125121	-0.289585	-0.140517	-0.149069	-115.53	-463.641	-77.0058	-204.028
rs7179742	15	40063053	toxicity	G	3	5661	6167	0.47861	1026	2028	0.335953	1265	1081	0.539216	0.0134149	0.0415592	0.00203032	-0.142657	0.0606056	-0.203263	-116.203	-169.111	61.6859	59.5253
rs7349683	4	66197804	toxicity	A	3	4369	7443	0.369878	390	2652	0.128205	708	1634	0.302306	0.0436834	0.0458873	0.00274094	-0.241673	-0.0675724	-0.174101	-120.373	-362.973	-45.4211	-89.7237
rs7349683	4	66197804	toxicity	A	3	4369	7443	0.369878	390	2652	0.128205	708	1634	0.302306	0.0436834	0.0458873	0.00274094	-0.241673	-0.0675724	-0.174101	-120.373	-362.973	-45.4211	-89.7237
rs7349683	4	66197804	toxicity	A	3	4369	7443	0.369878	390	2652	0.128205	708	1634	0.302306	0.0436834	0.0458873	0.00274094	-0.241673	-0.0675724	-0.174101	-120.373	-362.973	-45.4211	-89.7237
rs7349683	4	66197804	toxicity	A	3	4369	7443	0.369878	390	2652	0.128205	708	1634	0.302306	0.0436834	0.0458873	0.00274094	-0.241673	-0.0675724	-0.174101	-120.373	-362.973	-45.4211	-89.7237
rs4532	5	174870150	toxicity	G	3	4314	7522	0.364481	325	2727	0.106488	612	1732	0.261092	0.050571	0.040927	0.00650561	-0.257994	-0.103389	-0.154605	-121.507	-394.48	-64.6775	-142.101
rs4532	5	174870150	toxicity	G	3	4314	7522	0.364481	325	2727	0.106488	612	1732	0.261092	0.050571	0.040927	0.00650561	-0.257994	-0.103389	-0.154605	-121.507	-394.48	-64.6775	-142.101
rs4532	5	174870150	toxicity	G	3	4314	7522	0.364481	325	2727	0.106488	612	1732	0.261092	0.050571	0.040927	0.00650561	-0.257994	-0.103389	-0.154605	-121.507	-394.48	-64.6775	-142.101
rs9906827	17	78665405	toxicity,other	A	3	5392	6450	0.455328	883	2165	0.289698	750	1590	0.320513	0.0183168	0.00110446	0.010199	-0.16563	-0.134816	-0.0308147	-123.399	-207.862	-104.596	-165.036
rs1059751	13	95672950	toxicity	G	3	5428	6412	0.458446	896	2158	0.293386	855	1493	0.36414	0.0181774	0.00561527	0.00497808	-0.16506	-0.0943063	-0.070754	-124.098	-206.023	-77.575	-111.038
rs10946737	6	24967240	toxicity	A	3	4356	7496	0.367533	193	2861	0.0631958	728	1618	0.310315	0.0711575	0.106065	0.00196455	-0.304337	-0.0572175	-0.24712	-131.087	-477.587	-38.7848	-75.6502
rs10946737	6	24967240	toxicity	A	3	4356	7496	0.367533	193	2861	0.0631958	728	1618	0.310315	0.0711575	0.106065	0.00196455	-0.304337	-0.0572175	-0.24712	-131.087	-477.587	-38.7848	-75.6502
rs10937158	3	183708439	toxicity	A	3	5259	6583	0.444097	756	2290	0.248194	1065	1279	0.454352	0.0259377	0.0466904	5.87038e-05	-0.195903	0.0102543	-0.206157	-135.622	-256.184	9.21292	11.2956
rs4149056	12	21331549	toxicity	G	2A	1830	10006	0.154613	98	2956	0.0320891	286	2060	0.12191	0.0217139	0.0300096	0.00116316	-0.122524	-0.0327034	-0.0898206	-22.8755	-222.172	-9.04323	-56.3636
rs4149056	12	21331549	toxicity	G	2A	1830	10006	0.154613	98	2956	0.0320891	286	2060	0.12191	0.0217139	0.0300096	0.00116316	-0.122524	-0.0327034	-0.0898206	-22.8755	-222.172	-9.04323	-56.3636
rs3825876	15	85435868	toxicity	A	3	5020	6814	0.424201	628	2426	0.205632	702	1646	0.298978	0.0330836	0.0115371	0.00900086	-0.218569	-0.125224	-0.0933459	-137.662	-299.477	-90.5591	-159.888
rs4148950	10	73771706	toxicity	A	3	5595	6255	0.472152	890	2164	0.291421	904	1444	0.385009	0.0216512	0.00970316	0.00422284	-0.180731	-0.0871434	-0.0935874	-138.001	-223.46	-74.6959	-99.5909
rs1871450	10	73772014	toxicity	A	3	5592	6250	0.472218	890	2164	0.291421	905	1441	0.385763	0.0216752	0.00985455	0.00415559	-0.180796	-0.0864545	-0.0943419	-138.063	-223.53	-74.1763	-98.7328
rs2237895	11	2857194	toxicity	C	3	4868	6914	0.413173	547	2497	0.179698	921	1419	0.39359	0.0384139	0.0567476	0.000215036	-0.233475	-0.0195829	-0.213892	-138.42	-328.529	-15.7987	-23.367
rs2237895	11	2857194	toxicity	C	3	4868	6914	0.413173	547	2497	0.179698	921	1419	0.39359	0.0383627	0.0566866	0.000219171	-0.233475	-0.0195829	-0.213892	-138.42	-328.529	-15.7987	-23.367
rs2237895	11	2857194	toxicity	C	3	4869	6911	0.413328	549	2503	0.179882	925	1423	0.393952	0.0384139	0.0567476	0.000215036	-0.233446	-0.0193754	-0.21407	-138.482	-328.409	-15.6414	-23.1094
rs2237895	11	2857194	toxicity	C	3	4869	6911	0.413328	549	2503	0.179882	925	1423	0.393952	0.0383627	0.0566866	0.000219171	-0.233446	-0.0193754	-0.21407	-138.482	-328.409	-15.6414	-23.1094
rs4149056	12	21331549	toxicity	G	2A	1830	10006	0.154613	98	2956	0.0320891	286	2060	0.12191	0.0217139	0.0300096	0.00116316	-0.122524	-0.0327034	-0.0898206	-22.8755	-222.172	-9.04323	-56.3636
rs4149056	12	21331549	toxicity	G	2A	1830	10006	0.154613	98	2956	0.0320891	286	2060	0.12191	0.0217139	0.0300096	0.00116316	-0.122524	-0.0327034	-0.0898206	-22.8755	-222.172	-9.04323	-56.3636
rs4149056	12	21331549	toxicity	G	2A	1830	10006	0.154613	98	2956	0.0320891	286	2060	0.12191	0.0217139	0.0300096	0.00116316	-0.122524	-0.0327034	-0.0898206	-22.8755	-222.172	-9.04323	-56.3636
rs4149056	12	21331549	toxicity	G	2A	1830	10006	0.154613	98	2956	0.0320891	286	2060	0.12191	0.0217139	0.0300096	0.00116316	-0.122524	-0.0327034	-0.0898206	-22.8755	-222.172	-9.04323	-56.3636
rs4149056	12	21331549	toxicity	G	2A	1830	10006	0.154613	98	2956	0.0320891	286	2060	0.12191	0.0217139	0.0300096	0.00116316	-0.122524	-0.0327034	-0.0898206	-22.8755	-222.172	-9.04323	-56.3636
rs4149056	12	21331549	toxicity	G	2A	1830	10006	0.154613	98	2956	0.0320891	286	2060	0.12191	0.0217139	0.0300096	0.00116316	-0.122524	-0.0327034	-0.0898206	-22.8755	-222.172	-9.04323	-56.3636
rs4149056	12	21331549	toxicity	G	2A	1830	10006	0.154613	98	2956	0.0320891	286	2060	0.12191	0.0217139	0.0300096	0.00116316	-0.122524	-0.0327034	-0.0898206	-22.8755	-222.172	-9.04323	-56.3636
rs4149056	12	21331549	toxicity	G	2A	1830	10006	0.154613	98	2956	0.0320891	286	2060	0.12191	0.0217139	0.0300096	0.00116316	-0.122524	-0.0327034	-0.0898206	-22.8755	-222.172	-9.04323	-56.3636
rs4149056	12	21331549	toxicity	G	2A	1830	10006	0.154613	98	2956	0.0320891	286	2060	0.12191	0.0217139	0.0300096	0.00116316	-0.122524	-0.0327034	-0.0898206	-22.8755	-222.172	-9.04323	-56.3636
rs4149056	12	21331549	toxicity	G	2A	1830	10006	0.154613	98	2956	0.0320891	286	2060	0.12191	0.0217139	0.0300096	0.00116316	-0.122524	-0.0327034	-0.0898206	-22.8755	-222.172	-9.04323	-56.3636
rs4149056	12	21331549	toxicity	G	2A	1830	10006	0.154613	98	2956	0.0320891	286	2060	0.12191	0.0217139	0.0300096	0.00116316	-0.122524	-0.0327034	-0.0898206	-22.8755	-222.172	-9.04323	-56.3636
rs1127354	20	3193842	toxicity	A	2B	886	10966	0.0747553	127	2925	0.0416121	93	2255	0.0396082	0.00282373	2.52507e-05	0.00265597	-0.0331433	-0.0351471	0.00200388	-3.85679	-62.4297	-4.01955	-66.2747
rs1127354	20	3193842	toxicity	A	2B	886	10966	0.0747553	127	2925	0.0416121	93	2255	0.0396082	0.00282373	2.52507e-05	0.00265597	-0.0331433	-0.0351471	0.00200388	-3.85679	-62.4297	-4.01955	-66.2747
rs1127354	20	3193842	toxicity	A	2B	886	10966	0.0747553	127	2925	0.0416121	93	2255	0.0396082	0.00282373	2.52507e-05	0.00265597	-0.0331433	-0.0351471	0.00200388	-3.85679	-62.4297	-4.01955	-66.2747
rs1127354	20	3193842	toxicity	A	2B	886	10966	0.0747553	127	2925	0.0416121	93	2255	0.0396082	0.00282373	2.52507e-05	0.00265597	-0.0331433	-0.0351471	0.00200388	-3.85679	-62.4297	-4.01955	-66.2747
rs1127354	20	3193842	toxicity	A	2B	886	10966	0.0747553	127	2925	0.0416121	93	2255	0.0396082	0.00282373	2.52507e-05	0.00265597	-0.0331433	-0.0351471	0.00200388	-3.85679	-62.4297	-4.01955	-66.2747
rs2108622	19	15990431	toxicity	A	2A	3435	8401	0.290216	289	2761	0.0947541	592	1752	0.25256	0.0331802	0.0447776	0.000962206	-0.195462	-0.0376566	-0.157806	-75.2472	-315.677	-20.4391	-54.874
rs2108622	19	15990431	toxicity	A	2A	3435	8401	0.290216	289	2761	0.0947541	592	1752	0.25256	0.0331802	0.0447776	0.000962206	-0.195462	-0.0376566	-0.157806	-75.2472	-315.677	-20.4391	-54.874
rs2108622	19	15990431	toxicity	A	2A	3435	8401	0.290216	289	2761	0.0947541	592	1752	0.25256	0.0331802	0.0447776	0.000962206	-0.195462	-0.0376566	-0.157806	-75.2472	-315.677	-20.4391	-54.874
rs746647	6	31114182	toxicity	G	2B	3746	8086	0.316599	704	2350	0.230517	637	1709	0.271526	0.00576574	0.0022136	0.00131354	-0.0860817	-0.0450731	-0.0410086	-47.0967	-125.067	-26.5086	-63.6375
rs1056892	21	37518706	toxicity	A	2B	4244	7572	0.359174	1451	1595	0.476362	688	1650	0.294269	0.0094678	0.0340204	0.00255875	0.117188	-0.0649054	0.182094	97.9152	136.462	-42.412	-87.3988
rs1045642	7	87138645	toxicity	A	2A	6248	5584	0.528059	635	2419	0.207924	1057	1291	0.45017	0.0672302	0.0670359	0.00335596	-0.320135	-0.0778891	-0.242246	-235.614	-404.656	-76.1935	-79.5848
rs1045642	7	87138645	toxicity	A	2A	6248	5584	0.528059	635	2419	0.207924	1057	1291	0.45017	0.0672302	0.0670359	0.00335596	-0.320135	-0.0778891	-0.242246	-235.614	-404.656	-76.1935	-79.5848
rs1045642	7	87138645	toxicity	A	2A	6248	5584	0.528059	635	2419	0.207924	1057	1291	0.45017	0.0672302	0.0670359	0.00335596	-0.320135	-0.0778891	-0.242246	-235.614	-404.656	-76.1935	-79.5848
rs1045642	7	87138645	toxicity	A	2A	6248	5584	0.528059	635	2419	0.207924	1057	1291	0.45017	0.0672302	0.0670359	0.00335596	-0.320135	-0.0778891	-0.242246	-235.614	-404.656	-76.1935	-79.5848
rs1045642	7	87138645	toxicity	A	2A	6248	5584	0.528059	635	2419	0.207924	1057	1291	0.45017	0.0672302	0.0670359	0.00335596	-0.320135	-0.0778891	-0.242246	-235.614	-404.656	-76.1935	-79.5848
rs1045642	7	87138645	toxicity	A	2A	6248	5584	0.528059	635	2419	0.207924	1057	1291	0.45017	0.0672302	0.0670359	0.00335596	-0.320135	-0.0778891	-0.242246	-235.614	-404.656	-76.1935	-79.5848
rs1045642	7	87138645	toxicity	A	2A	6248	5584	0.528059	635	2419	0.207924	1057	1291	0.45017	0.0672302	0.0670359	0.00335596	-0.320135	-0.0778891	-0.242246	-235.614	-404.656	-76.1935	-79.5848
rs1045642	7	87138645	toxicity	A	2A	6248	5584	0.528059	635	2419	0.207924	1057	1291	0.45017	0.0672302	0.0670359	0.00335596	-0.320135	-0.0778891	-0.242246	-235.614	-404.656	-76.1935	-79.5848
rs489693	18	57882787	toxicity	A	2B	3746	8084	0.316653	1459	1593	0.478047	547	1799	0.233163	0.0186718	0.0631027	0.00455963	0.161395	-0.0834897	0.244884	128.26	194.529	-45.9039	-121.076
rs1801133	1	11856378	toxicity	G	2A	3970	7798	0.662644	314	2704	0.895958	985	1345	0.577253	0.0429713	0.135798	0.00441319	0.233313	-0.0853912	0.318704	363.642	102.984	-105.876	-64.9061
rs1801133	1	11856378	toxicity	G	2A	3970	7798	0.662644	314	2704	0.895958	985	1345	0.577253	0.0429713	0.135798	0.00441319	0.233313	-0.0853912	0.318704	363.642	102.984	-105.876	-64.9061
rs1042713	5	148206440	toxicity	G	3	4401	7429	0.62798	1515	1539	0.503929	1037	1309	0.557971	0.0104792	0.00287896	0.00286263	-0.12405	-0.0700087	-0.0540417	-140.414	-107.687	-83.0269	-56.9905
rs3087243	2	204738919	toxicity	A	3	5264	6584	0.444294	714	2338	0.233945	993	1355	0.422913	0.0299981	0.0405926	0.000256023	-0.210349	-0.0213813	-0.188968	-142.667	-278.032	-18.542	-24.2206
rs642990	1	54688516	toxicity	A	3	5052	6774	0.427194	605	2437	0.198882	856	1490	0.364876	0.0359883	0.0342737	0.00220679	-0.228312	-0.0623179	-0.165994	-142.941	-313.683	-49.3602	-75.2757
rs1128503	7	87179601	toxicity,metabolism/PK	A	3	5137	6709	0.433648	624	2428	0.204456	1112	1236	0.473595	0.0360791	0.0816073	0.00089395	-0.229192	0.0399461	-0.269138	-146.249	-312.136	36.2408	43.6513
rs1128503	7	87179601	toxicity	A	3	5137	6709	0.433648	624	2428	0.204456	1112	1236	0.473595	0.0360791	0.0816073	0.00089395	-0.229192	0.0399461	-0.269138	-146.249	-312.136	36.2408	43.6513
rs1128503	7	87179601	toxicity	A	3	5137	6709	0.433648	624	2428	0.204456	1112	1236	0.473595	0.0360791	0.0816073	0.00089395	-0.229192	0.0399461	-0.269138	-146.249	-312.136	36.2408	43.6513
rs1128503	7	87179601	toxicity	A	3	5137	6709	0.433648	624	2428	0.204456	1112	1236	0.473595	0.0360791	0.0816073	0.00089395	-0.229192	0.0399461	-0.269138	-146.249	-312.136	36.2408	43.6513
rs1128503	7	87179601	toxicity	A	3	5137	6709	0.433648	624	2428	0.204456	1112	1236	0.473595	0.0360791	0.0816073	0.00089395	-0.229192	0.0399461	-0.269138	-146.249	-312.136	36.2408	43.6513
rs1128503	7	87179601	toxicity	A	3	5137	6709	0.433648	624	2428	0.204456	1112	1236	0.473595	0.0360791	0.0816073	0.00089395	-0.229192	0.0399461	-0.269138	-146.249	-312.136	36.2408	43.6513
rs1128503	7	87179601	toxicity	A	3	5137	6709	0.433648	624	2428	0.204456	1112	1236	0.473595	0.0360791	0.0816073	0.00089395	-0.229192	0.0399461	-0.269138	-146.249	-312.136	36.2408	43.6513
rs1128503	7	87179601	toxicity	A	3	5137	6709	0.433648	624	2428	0.204456	1112	1236	0.473595	0.0360791	0.0816073	0.00089395	-0.229192	0.0399461	-0.269138	-146.249	-312.136	36.2408	43.6513
rs1128503	7	87179601	toxicity	A	3	5137	6709	0.433648	624	2428	0.204456	1112	1236	0.473595	0.0360791	0.0816073	0.00089395	-0.229192	0.0399461	-0.269138	-146.249	-312.136	36.2408	43.6513
rs1128503	7	87179601	toxicity	A	3	5137	6709	0.433648	624	2428	0.204456	1112	1236	0.473595	0.0360791	0.0816073	0.00089395	-0.229192	0.0399461	-0.269138	-146.249	-312.136	36.2408	43.6513
rs1128503	7	87179601	toxicity	A	3	5137	6709	0.433648	624	2428	0.204456	1112	1236	0.473595	0.0360791	0.0816073	0.00089395	-0.229192	0.0399461	-0.269138	-146.249	-312.136	36.2408	43.6513
rs1128503	7	87179601	toxicity	A	3	5137	6709	0.433648	624	2428	0.204456	1112	1236	0.473595	0.0360791	0.0816073	0.00089395	-0.229192	0.0399461	-0.269138	-146.249	-312.136	36.2408	43.6513
rs1128503	7	87179601	toxicity	A	3	5137	6709	0.433648	624	2428	0.204456	1112	1236	0.473595	0.0360791	0.0816073	0.00089395	-0.229192	0.0399461	-0.269138	-146.249	-312.136	36.2408	43.6513
rs1128503	7	87179601	toxicity	A	3	5137	6709	0.433648	624	2428	0.204456	1112	1236	0.473595	0.0360791	0.0816073	0.00089395	-0.229192	0.0399461	-0.269138	-146.249	-312.136	36.2408	43.6513
rs1176744	11	113803028	toxicity	A	3	3785	8061	0.680483	1339	1715	0.561559	850	1498	0.63799	0.0102144	0.00595596	0.00113356	-0.118924	-0.0424931	-0.0764312	-147.709	-90.1397	-56.026	-28.9602
rs1059288	6	33267672	toxicity	A	3	5556	6288	0.469098	784	2266	0.257049	1030	1314	0.43942	0.0299511	0.036614	0.000488416	-0.212049	-0.0296785	-0.182371	-153.979	-270.119	-26.9634	-32.3935
rs6545803	2	60534199	toxicity	C	3	3066	8780	0.741178	1142	1912	0.626064	859	1489	0.634157	0.0106553	6.90056e-05	0.00790398	-0.115114	-0.107022	-0.00809255	-157.389	-72.8394	-147.191	-66.8527
rs2612091	18	683607	toxicity	G	3	5268	6564	0.445233	614	2432	0.201576	940	1404	0.401024	0.0404364	0.047645	0.00109583	-0.243657	-0.0442094	-0.199448	-157.6	-329.715	-37.4125	-51.0062
rs2612091	18	683607	toxicity	G	3	5268	6564	0.445233	614	2432	0.201576	940	1404	0.401024	0.0404364	0.047645	0.00109583	-0.243657	-0.0442094	-0.199448	-157.6	-329.715	-37.4125	-51.0062
rs2612091	18	683607	toxicity	G	3	5268	6564	0.445233	614	2432	0.201576	940	1404	0.401024	0.0404364	0.047645	0.00109583	-0.243657	-0.0442094	-0.199448	-157.6	-329.715	-37.4125	-51.0062
rs2612091	18	683607	toxicity	G	3	5268	6564	0.445233	614	2432	0.201576	940	1404	0.401024	0.0404364	0.047645	0.00109583	-0.243657	-0.0442094	-0.199448	-157.6	-329.715	-37.4125	-51.0062
rs2819742	1	237990122	toxicity	A	3	4863	6957	0.411421	219	2831	0.0718033	788	1558	0.335891	0.0835931	0.112909	0.0032876	-0.339618	-0.0755304	-0.264088	-164.112	-515.124	-56.4448	-94.6161
rs2819742	1	237990122	toxicity	A	3	4863	6957	0.411421	219	2831	0.0718033	788	1558	0.335891	0.0835931	0.112909	0.0032876	-0.339618	-0.0755304	-0.264088	-164.112	-515.124	-56.4448	-94.6161
rs2819742	1	237990122	toxicity	A	3	4863	6957	0.411421	219	2831	0.0718033	788	1558	0.335891	0.0835931	0.112909	0.0032876	-0.339618	-0.0755304	-0.264088	-164.112	-515.124	-56.4448	-94.6161
rs1883112	22	37256846	toxicity	A	3	5163	6669	0.436359	481	2571	0.157602	1259	1089	0.536201	0.0538067	0.161292	0.00555856	-0.278757	0.099842	-0.378599	-165.571	-391.944	97.1023	102.582
rs1883112	22	37256846	toxicity	A	3	5163	6669	0.436359	481	2571	0.157602	1259	1089	0.536201	0.0538067	0.161292	0.00555856	-0.278757	0.099842	-0.378599	-165.571	-391.944	97.1023	102.582
rs1883112	22	37256846	toxicity	A	3	5163	6669	0.436359	481	2571	0.157602	1259	1089	0.536201	0.0538067	0.161292	0.00555856	-0.278757	0.099842	-0.378599	-165.571	-391.944	97.1023	102.582
rs1883112	22	37256846	toxicity	A	3	5163	6669	0.436359	481	2571	0.157602	1259	1089	0.536201	0.0538067	0.161292	0.00555856	-0.278757	0.099842	-0.378599	-165.571	-391.944	97.1023	102.582
rs1883112	22	37256846	toxicity	A	3	5163	6669	0.436359	481	2571	0.157602	1259	1089	0.536201	0.0538067	0.161292	0.00555856	-0.278757	0.099842	-0.378599	-165.571	-391.944	97.1023	102.582
rs7997012	13	47411985	toxicity	A	3	4867	6907	0.413368	218	2822	0.0717105	696	1644	0.297436	0.0844542	0.0887943	0.00778439	-0.341658	-0.115933	-0.225725	-165.731	-517.585	-82.4054	-149.46
rs9344	11	69462910	toxicity	A	3	5488	6336	0.464141	675	2373	0.221457	980	1362	0.418446	0.0395459	0.0448123	0.00116129	-0.242684	-0.045695	-0.196989	-166.384	-318.985	-40.3298	-51.0602
rs1051266	21	46957794	toxicity	G	3	5143	6645	0.563709	1862	1146	0.380984	1066	1256	0.540913	0.0216926	0.025401	0.000289941	-0.182725	-0.0227959	-0.159929	-172.619	-192.831	-25.1808	-20.4109
rs1051266	21	46957794	toxicity	G	3	5143	6645	0.563709	1862	1146	0.380984	1066	1256	0.540913	0.0216926	0.025401	0.000289941	-0.182725	-0.0227959	-0.159929	-172.619	-192.831	-25.1808	-20.4109
rs1051266	21	46957794	toxicity	G	3	5143	6645	0.563709	1862	1146	0.380984	1066	1256	0.540913	0.0216926	0.025401	0.000289941	-0.182725	-0.0227959	-0.159929	-172.619	-192.831	-25.1808	-20.4109
rs1051266	21	46957794	toxicity	G	3	5143	6645	0.563709	1862	1146	0.380984	1066	1256	0.540913	0.0216926	0.025401	0.000289941	-0.182725	-0.0227959	-0.159929	-172.619	-192.831	-25.1808	-20.4109
rs1051266	21	46957794	toxicity	G	3	5143	6645	0.563709	1862	1146	0.380984	1066	1256	0.540913	0.0216926	0.025401	0.000289941	-0.182725	-0.0227959	-0.159929	-172.619	-192.831	-25.1808	-20.4109
rs4680	22	19951271	toxicity	A	3	6129	5697	0.518265	925	2115	0.304276	985	1359	0.420222	0.0298741	0.014437	0.00530831	-0.213989	-0.098043	-0.115946	-176.014	-251.963	-92.012	-104.074
rs4680	22	19951271	toxicity	A	3	6129	5697	0.518265	925	2115	0.304276	985	1359	0.420222	0.0298741	0.014437	0.00530831	-0.213989	-0.098043	-0.115946	-176.014	-251.963	-92.012	-104.074
rs4680	22	19951271	toxicity	A	3	6129	5697	0.518265	925	2115	0.304276	985	1359	0.420222	0.0298741	0.014437	0.00530831	-0.213989	-0.098043	-0.115946	-176.014	-251.963	-92.012	-104.074
rs6907567	6	110777962	toxicity	A	3	2686	9168	0.77341	1097	1957	0.640799	536	1812	0.771721	0.0151271	0.01997	2.24492e-06	-0.132611	-0.00168921	-0.130922	-187.539	-77.6823	-2.61004	-0.768368
rs1495741	8	18272881	toxicity	A	3	2674	9172	0.77427	1099	1953	0.639908	809	1537	0.655158	0.0155496	0.000250045	0.0105708	-0.134362	-0.119112	-0.0152495	-190.011	-78.7119	-170.262	-67.9621
rs1495741	8	18272881	toxicity	A	3	2674	9172	0.77427	1099	1953	0.639908	809	1537	0.655158	0.0155496	0.000250045	0.0105708	-0.134362	-0.119112	-0.0152495	-190.011	-78.7119	-170.262	-67.9621
rs1495741	8	18272881	toxicity	A	3	2674	9172	0.77427	1099	1953	0.639908	809	1537	0.655158	0.0155496	0.000250045	0.0105708	-0.134362	-0.119112	-0.0152495	-190.011	-78.7119	-170.262	-67.9621
rs1495741	8	18272881	toxicity	A	3	2674	9172	0.77427	1099	1953	0.639908	809	1537	0.655158	0.0155496	0.000250045	0.0105708	-0.134362	-0.119112	-0.0152495	-190.011	-78.7119	-170.262	-67.9621
rs1495741	8	18272881	toxicity	A	3	2674	9172	0.77427	1099	1953	0.639908	809	1537	0.655158	0.0155496	0.000250045	0.0105708	-0.134362	-0.119112	-0.0152495	-190.011	-78.7119	-170.262	-67.9621
rs1042927	11	4159929	toxicity	A	3	849	10997	0.92833	559	2489	0.816601	419	1929	0.82155	0.0237375	4.05714e-05	0.0193493	-0.111729	-0.10678	-0.00494921	-194.96	-28.4986	-186.852	-26.7078
rs2032582	7	87160618	toxicity	A	4	5344	6466	0.452498	274	2774	0.089895	1008	1326	0.431877	0.0911746	0.158289	0.000236822	-0.362603	-0.0206213	-0.341982	-196.673	-528.533	-18.2369	-23.0056
rs2032582	7	87160618	toxicity	A	4	5344	6466	0.452498	274	2774	0.089895	1008	1326	0.431877	0.0911746	0.158289	0.000236822	-0.362603	-0.0206213	-0.341982	-196.673	-528.533	-18.2369	-23.0056
rs2032582	7	87160618	toxicity,other	A	3	5344	6466	0.452498	274	2774	0.089895	1008	1326	0.431877	0.0911746	0.158289	0.000236822	-0.362603	-0.0206213	-0.341982	-196.673	-528.533	-18.2369	-23.0056
rs2032582	7	87160618	toxicity,metabolism/PK	A	3	5344	6466	0.452498	274	2774	0.089895	1008	1326	0.431877	0.0911746	0.158289	0.000236822	-0.362603	-0.0206213	-0.341982	-196.673	-528.533	-18.2369	-23.0056
rs2032582	7	87160618	toxicity	A	3	5344	6466	0.452498	274	2774	0.089895	1008	1326	0.431877	0.0911746	0.158289	0.000236822	-0.362603	-0.0206213	-0.341982	-196.673	-528.533	-18.2369	-23.0056
rs2032582	7	87160618	toxicity	A	3	5344	6466	0.452498	274	2774	0.089895	1008	1326	0.431877	0.0911746	0.158289	0.000236822	-0.362603	-0.0206213	-0.341982	-196.673	-528.533	-18.2369	-23.0056
rs2032582	7	87160618	toxicity	A	3	5344	6466	0.452498	274	2774	0.089895	1008	1326	0.431877	0.0911746	0.158289	0.000236822	-0.362603	-0.0206213	-0.341982	-196.673	-528.533	-18.2369	-23.0056
rs2032582	7	87160618	toxicity	A	3	5344	6466	0.452498	274	2774	0.089895	1008	1326	0.431877	0.0911746	0.158289	0.000236822	-0.362603	-0.0206213	-0.341982	-196.673	-528.533	-18.2369	-23.0056
rs10757274	9	22096055	toxicity	G	3	5844	5924	0.496601	641	2403	0.210578	1038	1302	0.44359	0.0542688	0.0621694	0.00155611	-0.286023	-0.0530112	-0.233012	-202.269	-369.776	-49.8406	-56.1818
rs651630	3	124811314	toxicity	A	3	5873	5961	0.496282	624	2428	0.204456	922	1424	0.393009	0.0564339	0.042745	0.0059005	-0.291826	-0.103273	-0.188553	-204.493	-379.158	-91.8394	-114.706
rs7438135	4	69961339	toxicity	G	3	6353	5441	0.538664	884	2140	0.292328	727	1603	0.312017	0.0394469	0.000452976	0.028305	-0.246336	-0.226647	-0.0196891	-204.703	-287.968	-192.804	-260.489
rs7325568	13	40818284	toxicity	A	3	5925	5925	0.5	646	2408	0.211526	1147	1201	0.488501	0.0550007	0.0850122	7.30062e-05	-0.288474	-0.0114991	-0.276975	-205.257	-371.691	-11.3669	-11.6314
rs2501873	1	161204538	toxicity	G	3	4975	6799	0.577459	1982	1032	0.342402	1219	1117	0.478168	0.0359893	0.0188657	0.00553018	-0.235057	-0.099291	-0.135766	-216.219	-253.894	-104.814	-93.7678
rs1801133	1	11856378	toxicity	G	2A	3970	7798	0.662644	314	2704	0.895958	985	1345	0.577253	0.0429713	0.135798	0.00441319	0.233313	-0.0853912	0.318704	363.642	102.984	-105.876	-64.9061
rs1799930	8	18258103	toxicity,metabolism/PK	A	2A	3421	8389	0.28967	816	2234	0.267541	463	1881	0.197526	0.000391886	0.00665892	0.00589242	-0.0221288	-0.0921442	0.0700154	-12.3304	-31.9272	-44.8922	-139.396
rs1934951	10	96798548	toxicity	G	3	2264	9566	0.808622	1049	2003	0.656291	361	1977	0.845595	0.021859	0.0455664	0.00124777	-0.152331	0.0369724	-0.189304	-223.152	-81.5104	61.1603	12.7844
rs1934951	10	96798548	toxicity	G	3	2264	9566	0.808622	1049	2003	0.656291	361	1977	0.845595	0.021859	0.0455664	0.00124777	-0.152331	0.0369724	-0.189304	-223.152	-81.5104	61.1603	12.7844
rs1439050	9	87288193	toxicity	C	3	3906	7944	0.67038	1604	1450	0.474787	763	1583	0.674766	0.0267479	0.039911	1.20217e-05	-0.195593	0.00438581	-0.199978	-223.986	-167.199	5.89955	2.87207
rs7917983	10	114732882	toxicity	A	3	6111	5725	0.516306	612	2438	0.200656	1188	1158	0.506394	0.0655397	0.103332	5.43054e-05	-0.31565	-0.00991232	-0.305738	-226.309	-404.992	-10.1373	-9.68731
rs11080344	17	26104511	toxicity	A	3	6331	5461	0.536889	717	2307	0.237103	1054	1272	0.453138	0.0585353	0.0517917	0.00386917	-0.299786	-0.083751	-0.216035	-232.032	-367.54	-82.9158	-84.5862
rs2669429	8	105463690	toxicity	G	3	6620	5216	0.559311	866	2184	0.283934	954	1390	0.406997	0.0494169	0.0166449	0.0128641	-0.275376	-0.152314	-0.123062	-232.21	-318.543	-147.182	-157.446
rs1799930	8	18258103	toxicity,metabolism/PK	A	2A	3421	8389	0.28967	816	2234	0.267541	463	1881	0.197526	0.000391886	0.00665892	0.00589242	-0.0221288	-0.0921442	0.0700154	-12.3304	-31.9272	-44.8922	-139.396
rs1799930	8	18258103	toxicity,metabolism/PK	A	2A	3421	8389	0.28967	816	2234	0.267541	463	1881	0.197526	0.000391886	0.00665892	0.00589242	-0.0221288	-0.0921442	0.0700154	-12.3304	-31.9272	-44.8922	-139.396
rs1799930	8	18258103	toxicity,metabolism/PK	A	2A	3421	8389	0.28967	816	2234	0.267541	463	1881	0.197526	0.000391886	0.00665892	0.00589242	-0.0221288	-0.0921442	0.0700154	-12.3304	-31.9272	-44.8922	-139.396
rs1799930	8	18258103	toxicity	A	2A	3421	8389	0.28967	816	2234	0.267541	463	1881	0.197526	0.000391886	0.00665892	0.00589242	-0.0221288	-0.0921442	0.0700154	-12.3304	-31.9272	-44.8922	-139.396
rs1799930	8	18258103	toxicity	A	2A	3421	8389	0.28967	816	2234	0.267541	463	1881	0.197526	0.000391886	0.00665892	0.00589242	-0.0221288	-0.0921442	0.0700154	-12.3304	-31.9272	-44.8922	-139.396
rs1051730	15	78894339	toxicity	A	2B	4084	7762	0.344758	350	2700	0.114754	497	1851	0.21167	0.0412032	0.0174499	0.0111874	-0.230004	-0.133088	-0.0969154	-105.689	-354.318	-74.0539	-192.123
rs1051730	15	78894339	toxicity	A	2B	4084	7762	0.344758	350	2700	0.114754	497	1851	0.21167	0.0412032	0.0174499	0.0111874	-0.230004	-0.133088	-0.0969154	-105.689	-354.318	-74.0539	-192.123
rs16969968	15	78882925	toxicity	A	2B	4072	7756	0.344268	167	2887	0.0546824	478	1868	0.203751	0.0671439	0.051911	0.0125121	-0.289585	-0.140517	-0.149069	-115.53	-463.641	-77.0058	-204.028
rs1045642	7	87138645	toxicity,other	A	3	6248	5584	0.528059	635	2419	0.207924	1057	1291	0.45017	0.0672302	0.0670359	0.00335596	-0.320135	-0.0778891	-0.242246	-235.614	-404.656	-76.1935	-79.5848
rs1045642	7	87138645	toxicity,metabolism/PK	A	3	6248	5584	0.528059	635	2419	0.207924	1057	1291	0.45017	0.0672302	0.0670359	0.00335596	-0.320135	-0.0778891	-0.242246	-235.614	-404.656	-76.1935	-79.5848
rs1045642	7	87138645	toxicity,metabolism/PK	A	3	6248	5584	0.528059	635	2419	0.207924	1057	1291	0.45017	0.0672302	0.0670359	0.00335596	-0.320135	-0.0778891	-0.242246	-235.614	-404.656	-76.1935	-79.5848
rs1045642	7	87138645	toxicity	A	3	6248	5584	0.528059	635	2419	0.207924	1057	1291	0.45017	0.0672302	0.0670359	0.00335596	-0.320135	-0.0778891	-0.242246	-235.614	-404.656	-76.1935	-79.5848
rs1045642	7	87138645	toxicity	A	3	6248	5584	0.528059	635	2419	0.207924	1057	1291	0.45017	0.0672302	0.0670359	0.00335596	-0.320135	-0.0778891	-0.242246	-235.614	-404.656	-76.1935	-79.5848
rs1045642	7	87138645	toxicity	A	3	6248	5584	0.528059	635	2419	0.207924	1057	1291	0.45017	0.0672302	0.0670359	0.00335596	-0.320135	-0.0778891	-0.242246	-235.614	-404.656	-76.1935	-79.5848
rs1045642	7	87138645	toxicity	A	3	6248	5584	0.528059	635	2419	0.207924	1057	1291	0.45017	0.0672302	0.0670359	0.00335596	-0.320135	-0.0778891	-0.242246	-235.614	-404.656	-76.1935	-79.5848
rs1045642	7	87138645	toxicity	A	3	6248	5584	0.528059	635	2419	0.207924	1057	1291	0.45017	0.0672302	0.0670359	0.00335596	-0.320135	-0.0778891	-0.242246	-235.614	-404.656	-76.1935	-79.5848
rs1045642	7	87138645	toxicity	A	3	6248	5584	0.528059	635	2419	0.207924	1057	1291	0.45017	0.0672302	0.0670359	0.00335596	-0.320135	-0.0778891	-0.242246	-235.614	-404.656	-76.1935	-79.5848
rs1045642	7	87138645	toxicity	A	3	6248	5584	0.528059	635	2419	0.207924	1057	1291	0.45017	0.0672302	0.0670359	0.00335596	-0.320135	-0.0778891	-0.242246	-235.614	-404.656	-76.1935	-79.5848
rs1045642	7	87138645	toxicity	A	3	6248	5584	0.528059	635	2419	0.207924	1057	1291	0.45017	0.0672302	0.0670359	0.00335596	-0.320135	-0.0778891	-0.242246	-235.614	-404.656	-76.1935	-79.5848
rs1045642	7	87138645	toxicity	A	3	6248	5584	0.528059	635	2419	0.207924	1057	1291	0.45017	0.0672302	0.0670359	0.00335596	-0.320135	-0.0778891	-0.242246	-235.614	-404.656	-76.1935	-79.5848
rs1045642	7	87138645	toxicity	A	3	6248	5584	0.528059	635	2419	0.207924	1057	1291	0.45017	0.0672302	0.0670359	0.00335596	-0.320135	-0.0778891	-0.242246	-235.614	-404.656	-76.1935	-79.5848
rs1045642	7	87138645	toxicity	A	3	6248	5584	0.528059	635	2419	0.207924	1057	1291	0.45017	0.0672302	0.0670359	0.00335596	-0.320135	-0.0778891	-0.242246	-235.614	-404.656	-76.1935	-79.5848
rs1045642	7	87138645	toxicity	A	3	6248	5584	0.528059	635	2419	0.207924	1057	1291	0.45017	0.0672302	0.0670359	0.00335596	-0.320135	-0.0778891	-0.242246	-235.614	-404.656	-76.1935	-79.5848
rs1045642	7	87138645	toxicity	A	3	6248	5584	0.528059	635	2419	0.207924	1057	1291	0.45017	0.0672302	0.0670359	0.00335596	-0.320135	-0.0778891	-0.242246	-235.614	-404.656	-76.1935	-79.5848
rs1045642	7	87138645	toxicity	A	3	6248	5584	0.528059	635	2419	0.207924	1057	1291	0.45017	0.0672302	0.0670359	0.00335596	-0.320135	-0.0778891	-0.242246	-235.614	-404.656	-76.1935	-79.5848
rs1045642	7	87138645	toxicity	A	3	6248	5584	0.528059	635	2419	0.207924	1057	1291	0.45017	0.0672302	0.0670359	0.00335596	-0.320135	-0.0778891	-0.242246	-235.614	-404.656	-76.1935	-79.5848
rs1045642	7	87138645	toxicity	A	3	6248	5584	0.528059	635	2419	0.207924	1057	1291	0.45017	0.0672302	0.0670359	0.00335596	-0.320135	-0.0778891	-0.242246	-235.614	-404.656	-76.1935	-79.5848
rs1045642	7	87138645	toxicity	A	3	6248	5584	0.528059	635	2419	0.207924	1057	1291	0.45017	0.0672302	0.0670359	0.00335596	-0.320135	-0.0778891	-0.242246	-235.614	-404.656	-76.1935	-79.5848
rs1045642	7	87138645	toxicity	A	3	6248	5584	0.528059	635	2419	0.207924	1057	1291	0.45017	0.0672302	0.0670359	0.00335596	-0.320135	-0.0778891	-0.242246	-235.614	-404.656	-76.1935	-79.5848
rs1045642	7	87138645	toxicity	A	3	6248	5584	0.528059	635	2419	0.207924	1057	1291	0.45017	0.0672302	0.0670359	0.00335596	-0.320135	-0.0778891	-0.242246	-235.614	-404.656	-76.1935	-79.5848
rs1045642	7	87138645	toxicity	A	3	6248	5584	0.528059	635	2419	0.207924	1057	1291	0.45017	0.0672302	0.0670359	0.00335596	-0.320135	-0.0778891	-0.242246	-235.614	-404.656	-76.1935	-79.5848
rs1045642	7	87138645	toxicity	A	3	6248	5584	0.528059	635	2419	0.207924	1057	1291	0.45017	0.0672302	0.0670359	0.00335596	-0.320135	-0.0778891	-0.242246	-235.614	-404.656	-76.1935	-79.5848
rs1045642	7	87138645	toxicity	A	3	6248	5584	0.528059	635	2419	0.207924	1057	1291	0.45017	0.0672302	0.0670359	0.00335596	-0.320135	-0.0778891	-0.242246	-235.614	-404.656	-76.1935	-79.5848
rs1045642	7	87138645	toxicity	A	3	6248	5584	0.528059	635	2419	0.207924	1057	1291	0.45017	0.0672302	0.0670359	0.00335596	-0.320135	-0.0778891	-0.242246	-235.614	-404.656	-76.1935	-79.5848
rs1045642	7	87138645	toxicity	A	3	6248	5584	0.528059	635	2419	0.207924	1057	1291	0.45017	0.0672302	0.0670359	0.00335596	-0.320135	-0.0778891	-0.242246	-235.614	-404.656	-76.1935	-79.5848
rs1045642	7	87138645	toxicity	A	3	6248	5584	0.528059	635	2419	0.207924	1057	1291	0.45017	0.0672302	0.0670359	0.00335596	-0.320135	-0.0778891	-0.242246	-235.614	-404.656	-76.1935	-79.5848
rs1045642	7	87138645	toxicity	A	3	6248	5584	0.528059	635	2419	0.207924	1057	1291	0.45017	0.0672302	0.0670359	0.00335596	-0.320135	-0.0778891	-0.242246	-235.614	-404.656	-76.1935	-79.5848
rs1045642	7	87138645	toxicity	A	3	6248	5584	0.528059	635	2419	0.207924	1057	1291	0.45017	0.0672302	0.0670359	0.00335596	-0.320135	-0.0778891	-0.242246	-235.614	-404.656	-76.1935	-79.5848
rs1045642	7	87138645	toxicity	A	3	6248	5584	0.528059	635	2419	0.207924	1057	1291	0.45017	0.0672302	0.0670359	0.00335596	-0.320135	-0.0778891	-0.242246	-235.614	-404.656	-76.1935	-79.5848
rs1045642	7	87138645	toxicity	A	3	6248	5584	0.528059	635	2419	0.207924	1057	1291	0.45017	0.0672302	0.0670359	0.00335596	-0.320135	-0.0778891	-0.242246	-235.614	-404.656	-76.1935	-79.5848
rs1045642	7	87138645	toxicity	A	3	6248	5584	0.528059	635	2419	0.207924	1057	1291	0.45017	0.0672302	0.0670359	0.00335596	-0.320135	-0.0778891	-0.242246	-235.614	-404.656	-76.1935	-79.5848
rs1045642	7	87138645	toxicity	A	3	6248	5584	0.528059	635	2419	0.207924	1057	1291	0.45017	0.0672302	0.0670359	0.00335596	-0.320135	-0.0778891	-0.242246	-235.614	-404.656	-76.1935	-79.5848
rs1045642	7	87138645	toxicity	A	3	6248	5584	0.528059	635	2419	0.207924	1057	1291	0.45017	0.0672302	0.0670359	0.00335596	-0.320135	-0.0778891	-0.242246	-235.614	-404.656	-76.1935	-79.5848
rs1045642	7	87138645	toxicity	A	3	6248	5584	0.528059	635	2419	0.207924	1057	1291	0.45017	0.0672302	0.0670359	0.00335596	-0.320135	-0.0778891	-0.242246	-235.614	-404.656	-76.1935	-79.5848
rs1045642	7	87138645	toxicity	A	3	6248	5584	0.528059	635	2419	0.207924	1057	1291	0.45017	0.0672302	0.0670359	0.00335596	-0.320135	-0.0778891	-0.242246	-235.614	-404.656	-76.1935	-79.5848
rs1045642	7	87138645	toxicity	A	3	6248	5584	0.528059	635	2419	0.207924	1057	1291	0.45017	0.0672302	0.0670359	0.00335596	-0.320135	-0.0778891	-0.242246	-235.614	-404.656	-76.1935	-79.5848
rs1045642	7	87138645	toxicity	A	3	6248	5584	0.528059	635	2419	0.207924	1057	1291	0.45017	0.0672302	0.0670359	0.00335596	-0.320135	-0.0778891	-0.242246	-235.614	-404.656	-76.1935	-79.5848
rs1045642	7	87138645	toxicity	A	3	6248	5584	0.528059	635	2419	0.207924	1057	1291	0.45017	0.0672302	0.0670359	0.00335596	-0.320135	-0.0778891	-0.242246	-235.614	-404.656	-76.1935	-79.5848
rs1045642	7	87138645	toxicity	A	3	6248	5584	0.528059	635	2419	0.207924	1057	1291	0.45017	0.0672302	0.0670359	0.00335596	-0.320135	-0.0778891	-0.242246	-235.614	-404.656	-76.1935	-79.5848
rs1045642	7	87138645	toxicity	A	3	6248	5584	0.528059	635	2419	0.207924	1057	1291	0.45017	0.0672302	0.0670359	0.00335596	-0.320135	-0.0778891	-0.242246	-235.614	-404.656	-76.1935	-79.5848
rs1801394	5	7870973	toxicity	G	2B	6450	5392	0.544672	839	2211	0.275082	769	1579	0.327513	0.0473672	0.00323032	0.0260559	-0.26959	-0.217159	-0.0524308	-220.997	-318.182	-189.402	-244.915
rs1801394	5	7870973	toxicity	G	2B	6450	5392	0.544672	839	2211	0.275082	769	1579	0.327513	0.0473672	0.00323032	0.0260559	-0.26959	-0.217159	-0.0524308	-220.997	-318.182	-189.402	-244.915
rs9937	11	4159457	toxicity	G	3	6305	5535	0.532517	465	2587	0.152359	1059	1285	0.451792	0.0949757	0.108698	0.00360104	-0.380158	-0.0807251	-0.299433	-260.361	-499.955	-79.4584	-81.9918
rs9937	11	4159457	toxicity	G	3	6305	5535	0.532517	465	2587	0.152359	1059	1285	0.451792	0.0949757	0.108698	0.00360104	-0.380158	-0.0807251	-0.299433	-260.361	-499.955	-79.4584	-81.9918
rs9332377	22	19955692	toxicity	G	3	1876	9968	0.841608	1044	2008	0.657929	291	2057	0.876065	0.0348742	0.0628338	0.0012671	-0.183678	0.0344572	-0.218136	-275.432	-91.9243	59.1861	9.72821
rs9332377	22	19955692	toxicity	G	3	1876	9968	0.841608	1044	2008	0.657929	291	2057	0.876065	0.0348742	0.0628338	0.0012671	-0.183678	0.0344572	-0.218136	-275.432	-91.9243	59.1861	9.72821
rs1143627	2	113594387	toxicity	A	4	3940	7852	0.665875	1830	1214	0.398817	1209	1135	0.484215	0.0489386	0.00728921	0.0197118	-0.267058	-0.18166	-0.0853977	-284.334	-249.781	-208.926	-154.395
rs11572076	10	96827150	toxicity	G	3	43	11769	0.99636	483	2561	0.841327	37	2305	0.984202	0.114652	0.0575128	0.0036319	-0.155032	-0.0121581	-0.142874	-284.901	-25.1638	-24.0799	-0.236339
rs10934498	3	119504381	toxicity,metabolism/PK	A	3	4905	6915	0.585025	2465	589	0.192862	1040	1304	0.556314	0.100383	0.142522	0.000467426	-0.392164	-0.0287114	-0.363452	-305.059	-479.268	-32.7694	-24.6533
rs2228130	17	7404991	toxicity	G	3	485	11369	0.959086	661	2393	0.783563	81	2267	0.965503	0.070719	0.0686489	0.0001485	-0.175523	0.00641701	-0.18194	-305.875	-45.1712	12.3501	0.483919
rs1074373	7	30616761	toxicity,other	C	3	3651	8201	0.691951	1802	1252	0.409954	965	1381	0.588662	0.0558397	0.0314067	0.00670668	-0.281997	-0.103289	-0.178707	-310.733	-253.26	-132.273	-74.305
rs7958375	12	111640017	toxicity	G	3	12	11764	0.998981	516	2496	0.828685	52	2264	0.977547	0.136618	0.0571752	0.0139555	-0.170296	-0.0214335	-0.148862	-311.244	-29.3477	-42.3639	-0.503077
rs11719165	3	194586088	toxicity	G	4	4212	7618	0.643956	2070	974	0.319974	944	1400	0.59727	0.0700293	0.076677	0.00129987	-0.323982	-0.0466864	-0.277296	-312.296	-335.668	-57.9484	-35.4245
rs4694362	4	71893864	toxicity	A	3	4556	7278	0.615008	2477	571	0.187336	813	1535	0.653748	0.119512	0.224697	0.000881328	-0.427672	0.0387403	-0.466412	-343.14	-512.204	49.1519	28.3286
rs7317112	13	95923523	toxicity	A	3	3418	8418	0.71122	1841	1211	0.396789	729	1617	0.689258	0.0705271	0.0842676	0.00032182	-0.314431	-0.0219617	-0.292469	-348.392	-280.47	-30.7569	-13.1665
rs6785049	3	119533733	toxicity	A	3	4726	7128	0.601316	2721	333	0.109037	956	1390	0.592498	0.157898	0.264326	4.46795e-05	-0.492279	-0.00881814	-0.483461	-349.692	-634.866	-10.5272	-7.10906
rs1330344	9	125131688	toxicity	A	3	2509	9259	0.786795	1479	1537	0.509615	566	1766	0.75729	0.0633341	0.0638735	0.000704682	-0.277179	-0.0295048	-0.247674	-359.338	-195.021	-45.5579	-13.4517
rs11854484	15	45545478	toxicity	A	3	4438	7416	0.625612	2539	513	0.168087	1517	831	0.353918	0.136896	0.0453968	0.0418353	-0.457525	-0.271693	-0.185832	-363.137	-551.913	-266.132	-277.255
rs6280	3	113890815	toxicity	A	3	3936	7906	0.667624	2219	835	0.273412	1024	1324	0.563884	0.104463	0.0864125	0.00653625	-0.394212	-0.10374	-0.290472	-370.967	-417.456	-127.756	-79.723
rs11615	19	45923653	toxicity	A	3	4373	7391	0.628273	2658	376	0.123929	1497	833	0.357511	0.166247	0.0767808	0.041626	-0.504344	-0.270762	-0.233582	-379.368	-629.32	-266.913	-274.611
rs11615	19	45923653	toxicity	A	3	4373	7391	0.628273	2658	376	0.123929	1497	833	0.357511	0.166247	0.0767808	0.041626	-0.504344	-0.270762	-0.233582	-379.368	-629.32	-266.913	-274.611
rs11615	19	45923653	toxicity	A	3	4373	7391	0.628273	2658	376	0.123929	1497	833	0.357511	0.166247	0.0767808	0.041626	-0.504344	-0.270762	-0.233582	-379.368	-629.32	-266.913	-274.611
rs3732360	3	119536581	toxicity	A	3	3265	8587	0.724519	2003	1049	0.343709	701	1647	0.701448	0.103336	0.125802	0.000364943	-0.38081	-0.023071	-0.357739	-406.792	-354.828	-32.8985	-13.2435
rs878949	1	22227091	toxicity	A	3	4049	7801	0.658312	2576	478	0.156516	1330	1018	0.43356	0.166142	0.0941894	0.029628	-0.501796	-0.224752	-0.277044	-408.878	-594.715	-245.4	-204.103
rs5443	12	6954875	toxicity	G	3	3636	8200	0.692802	2293	759	0.248689	950	1394	0.59471	0.134132	0.122675	0.00606727	-0.444112	-0.0980917	-0.346021	-418.128	-470.097	-126.294	-69.8892
rs11264359	1	155282829	toxicity	A	3	3198	8650	0.730081	2028	1026	0.335953	919	1429	0.608603	0.111154	0.0736796	0.00989327	-0.394128	-0.121478	-0.27265	-420.154	-368.102	-162.621	-80.3353
rs3732359	3	119536429	toxicity	A	3	2867	8987	0.758141	1968	1084	0.355177	672	1676	0.713799	0.120646	0.126486	0.0014502	-0.402964	-0.0443417	-0.358622	-448.627	-357.301	-65.2684	-23.4151
rs3087465	3	30647160	toxicity	G	3	2667	9183	0.774937	2050	1004	0.328749	671	1677	0.714225	0.149937	0.146062	0.00282909	-0.446188	-0.0607118	-0.385476	-492.451	-399.924	-90.4097	-31.0139
rs4149117	12	21011480	toxicity	C	4	1704	10126	0.855959	1684	1370	0.448592	516	1830	0.780051	0.153935	0.111811	0.00602493	-0.407367	-0.0759083	-0.331459	-531.432	-283.303	-124.187	-27.6298
rs4149117	12	21011480	toxicity	C	3	1704	10126	0.855959	1684	1370	0.448592	516	1830	0.780051	0.153935	0.111811	0.00602493	-0.407367	-0.0759083	-0.331459	-531.432	-283.303	-124.187	-27.6298
